# Supplementary material for: Detectability of Pathogenic RNA Virus Families in Different Body Sites: A Scoping Review
Source: Viruses. 2026 Jul 4;18(7):743. doi: 10.3390/v18070743 (PMC13431510; doi:10.3390/v18070743)
Supplement: Supplementary file 1 [file viruses-18-00743-s001.zip]

Archive with 3 entries (3 files):
- Table S2.xlsx
- Table S3.xlsx
- Table_S1.pdf
