# Supplementary material for: Detectability of Pathogenic RNA Virus Families in Different Body Sites: A Scoping Review
Source: Viruses. 2026 Jul 4;18(7):743. doi: 10.3390/v18070743 (PMC13431510; doi:10.3390/v18070743)
Supplement: Supplementary file 1 [file viruses-18-00743-s001.zip › Table S2.xlsx]

## Sheet: Search strings
Identifier	Family	Virus	Abbreviation	PubMed search string	Embase search string	Date searched	PubMed retrievals	Embase retrievals	Citation searching retrievals	Total retrievals
1	Arenaviridae	Lassa virus	LASV	("LASV"[Title/Abstract] OR "lassa"[Title/Abstract]) AND ("viral load"[Title/Abstract] OR "RNA"[Title/Abstract] OR "PCR"[Title/Abstract] OR "qPCR"[Title/Abstract] OR "polymerase chain reaction"[Title/Abstract] OR "LAMP"[Title/Abstract] OR "loop-mediated"[Title/Abstract]) AND ("detect*"[Title/Abstract] OR "shedd*"[Title/Abstract] OR "identification"[Title/Abstract] OR "laboratory diagnos*"[Title/Ab…	(LASV:ti,ab OR lassa:ti,ab) AND ('viral load':ti,ab OR RNA:ti,ab OR PCR:ti,ab OR qPCR:ti,ab OR 'polymerase chain reaction':ti,ab OR 'LAMP':ti,ab OR 'loop-mediated':ti,ab) AND (detect*:ti,ab OR shedd*:ti,ab OR identification:ti,ab OR 'laboratory diagnos*':ti,ab OR 'virus dynamics':ti,ab OR 'viral dynamics':ti,ab OR 'viral kinetics':ti,ab) AND ((serum:ti,ab OR blood:ti,ab OR sera:ti,ab) OR (saliva:…	2024-11-08	32	30	0	62
2	Astroviridae	Astrovirus	HAstV	("astrovirus"[Title/Abstract] OR "astroviruses"[Title/Abstract] OR "hastv"[Title/Abstract]) AND ("viral load"[Title/Abstract] OR "RNA"[Title/Abstract] OR "PCR"[Title/Abstract] OR "qPCR"[Title/Abstract] OR "polymerase chain reaction"[Title/Abstract] OR "LAMP"[Title/Abstract] OR "loop-mediated"[Title/Abstract]) AND ("detect*"[Title/Abstract] OR "shedd*"[Title/Abstract] OR "identification"[Title/Abs…	('astrovirus':ti,ab OR 'astroviruses':ti,ab OR 'hastv':ti,ab) AND ('viral load':ti,ab OR RNA:ti,ab OR PCR:ti,ab OR qPCR:ti,ab OR 'polymerase chain reaction':ti,ab OR 'LAMP':ti,ab OR 'loop-mediated':ti,ab) AND (detect*:ti,ab OR shedd*:ti,ab OR identification:ti,ab OR 'laboratory diagnos*':ti,ab OR 'virus dynamics':ti,ab OR 'viral dynamics':ti,ab OR 'viral kinetics':ti,ab) AND ((serum:ti,ab OR bloo…	2024-11-08	389	334	1	724
3	Bornaviridae	Borna disease virus	BoDV	("bodv"[Title/Abstract] OR "bdv"[Title/Abstract] OR "borna disease virus"[Title/Abstract]) AND ("viral load"[Title/Abstract] OR "RNA"[Title/Abstract] OR "PCR"[Title/Abstract] OR "qPCR"[Title/Abstract] OR "polymerase chain reaction"[Title/Abstract] OR "LAMP"[Title/Abstract] OR "loop-mediated"[Title/Abstract]) AND ("detect*"[Title/Abstract] OR "shedd*"[Title/Abstract] OR "identification"[Title/Abst…	(bodv:ti,ab OR bdv:ti,ab OR 'borna disease virus':ti,ab) AND ('viral load':ti,ab OR RNA:ti,ab OR PCR:ti,ab OR qPCR:ti,ab OR 'polymerase chain reaction':ti,ab OR 'LAMP':ti,ab OR 'loop-mediated':ti,ab) AND (detect*:ti,ab OR shedd*:ti,ab OR identification:ti,ab OR 'laboratory diagnos*':ti,ab OR 'virus dynamics':ti,ab OR 'viral dynamics':ti,ab OR 'viral kinetics':ti,ab) AND ((serum:ti,ab OR blood:ti,…	2024-11-08	46	53	1	100
4	Caliciviridae	Norovirus	NoV	("norovirus"[Title/Abstract] OR "norwalk"[Title/Abstract]) AND ("viral load"[Title/Abstract] OR "RNA"[Title/Abstract] OR "PCR"[Title/Abstract] OR "qPCR"[Title/Abstract] OR "polymerase chain reaction"[Title/Abstract] OR "LAMP"[Title/Abstract] OR "loop-mediated"[Title/Abstract]) AND ("detect*"[Title/Abstract] OR "shedd*"[Title/Abstract] OR "identification"[Title/Abstract] OR "laboratory diagnos*"[T…	(norovirus:ti,ab OR norwalk:ti,ab) AND ('viral load':ti,ab OR RNA:ti,ab OR PCR:ti,ab OR qPCR:ti,ab OR 'polymerase chain reaction':ti,ab OR 'LAMP':ti,ab OR 'loop-mediated':ti,ab) AND (detect*:ti,ab OR shedd*:ti,ab OR identification:ti,ab OR 'laboratory diagnos*':ti,ab OR 'virus dynamics':ti,ab OR 'viral dynamics':ti,ab OR 'viral kinetics':ti,ab) AND (((serum:ti,ab OR blood:ti,ab OR sera:ti,ab) OR …	2024-11-08	105	77	3	185
5	Caliciviridae	Sapovirus	SaV	("sapporo"[Title/Abstract] OR "sapovirus"[Title/Abstract]) AND ("viral load"[Title/Abstract] OR "RNA"[Title/Abstract] OR "PCR"[Title/Abstract] OR "qPCR"[Title/Abstract] OR "polymerase chain reaction"[Title/Abstract] OR "LAMP"[Title/Abstract] OR "loop-mediated"[Title/Abstract]) AND ("detect*"[Title/Abstract] OR "shedd*"[Title/Abstract] OR "identification"[Title/Abstract] OR "laboratory diagnos*"[T…	('sapporo':ti,ab OR 'sapovirus':ti,ab) AND ('viral load':ti,ab OR RNA:ti,ab OR PCR:ti,ab OR qPCR:ti,ab OR 'polymerase chain reaction':ti,ab OR 'LAMP':ti,ab OR 'loop-mediated':ti,ab) AND (detect*:ti,ab OR shedd*:ti,ab OR identification:ti,ab OR 'laboratory diagnos*':ti,ab OR 'virus dynamics':ti,ab OR 'viral dynamics':ti,ab OR 'viral kinetics':ti,ab) AND ((serum:ti,ab OR blood:ti,ab OR sera:ti,ab) …	2024-11-08	281	233	1	515
6	Coronaviridae	Human coronaviruses	HCoV	("hcovs"[Title/Abstract] OR "hcov"[Title/Abstract] OR "human coronavirus"[Title/Abstract]) AND ("viral load"[Title/Abstract] OR "RNA"[Title/Abstract] OR "PCR"[Title/Abstract] OR "qPCR"[Title/Abstract] OR "polymerase chain reaction"[Title/Abstract] OR "LAMP"[Title/Abstract] OR "loop-mediated"[Title/Abstract]) AND ("detect*"[Title/Abstract] OR "shedd*"[Title/Abstract] OR "identification"[Title/Abst…	(hcov:ti,ab OR hcovs:ti,ab OR 'human coronavirus':ti,ab) AND ('viral load':ti,ab OR RNA:ti,ab OR PCR:ti,ab OR qPCR:ti,ab OR 'polymerase chain reaction':ti,ab OR 'LAMP':ti,ab OR 'loop-mediated':ti,ab) AND (detect*:ti,ab OR shedd*:ti,ab OR identification:ti,ab OR 'laboratory diagnos*':ti,ab OR 'virus dynamics':ti,ab OR 'viral dynamics':ti,ab OR 'viral kinetics':ti,ab) AND ((serum:ti,ab OR blood:ti,…	2024-11-08	416	288	2	706
7	Coronaviridae	Middle East respiratory syndrome coronavirus	MERS-CoV	("MERS"[Title/Abstract] OR "MERS"[Title/Abstract]) AND ("viral load"[Title/Abstract] OR "RNA"[Title/Abstract] OR "PCR"[Title/Abstract] OR "qPCR"[Title/Abstract] OR "polymerase chain reaction"[Title/Abstract] OR "LAMP"[Title/Abstract] OR "loop-mediated"[Title/Abstract]) AND ("detect*"[Title/Abstract] OR "shedd*"[Title/Abstract] OR "identification"[Title/Abstract] OR "laboratory diagnos*"[Title/Abs…	(MERS:ti,ab) AND ('viral load':ti,ab OR RNA:ti,ab OR PCR:ti,ab OR qPCR:ti,ab OR 'polymerase chain reaction':ti,ab OR 'LAMP':ti,ab OR 'loop-mediated':ti,ab) AND (detect*:ti,ab OR shedd*:ti,ab OR identification:ti,ab OR 'laboratory diagnos*':ti,ab OR 'virus dynamics':ti,ab OR 'viral dynamics':ti,ab OR 'viral kinetics':ti,ab) AND ((serum:ti,ab OR blood:ti,ab OR sera:ti,ab) OR (saliva:ti,ab OR 'oroph…	2024-11-08	141	92	0	233
8	Coronaviridae	Severe acute respiratory syndrome coronavirus 2	SARS-CoV-2	("SARS-cov-2"[Title/Abstract] OR "ncov"[Title/Abstract]) AND ("viral load"[Title/Abstract] OR "RNA"[Title/Abstract] OR "PCR"[Title/Abstract] OR "qPCR"[Title/Abstract] OR "polymerase chain reaction"[Title/Abstract] OR "LAMP"[Title/Abstract] OR "loop-mediated"[Title/Abstract]) AND ("detect*"[Title/Abstract] OR "shedd*"[Title/Abstract] OR "identification"[Title/Abstract] OR "laboratory diagnos*"[Tit…	('SARS-cov-2':ti,ab OR ncov:ti,ab) AND ('viral load':ti,ab OR RNA:ti,ab OR PCR:ti,ab OR qPCR:ti,ab OR 'polymerase chain reaction':ti,ab OR 'LAMP':ti,ab OR 'loop-mediated':ti,ab) AND (detect*:ti,ab OR shedd*:ti,ab OR identification:ti,ab OR 'laboratory diagnos*':ti,ab OR 'virus dynamics':ti,ab OR 'viral dynamics':ti,ab OR 'viral kinetics':ti,ab) AND (((serum:ti,ab OR blood:ti,ab OR sera:ti,ab) AND…	2024-11-08	910	613	2	1525
9	Filoviridae	Ebola virus	EBOV	("ebov"[Title/Abstract] OR "ebola"[Title/Abstract] OR "ebolavirus"[Title/Abstract]) AND ("viral load"[Title/Abstract] OR "RNA"[Title/Abstract] OR "PCR"[Title/Abstract] OR "qPCR"[Title/Abstract] OR "polymerase chain reaction"[Title/Abstract] OR "LAMP"[Title/Abstract] OR "loop-mediated"[Title/Abstract]) AND ("detect*"[Title/Abstract] OR "shedd*"[Title/Abstract] OR "identification"[Title/Abstract] O…	(ebov:ti,ab OR ebola:ti,ab OR ebolavirus:ti,ab) AND ('viral load':ti,ab OR RNA:ti,ab OR PCR:ti,ab OR qPCR:ti,ab OR 'polymerase chain reaction':ti,ab OR 'LAMP':ti,ab OR 'loop-mediated':ti,ab) AND (detect*:ti,ab OR shedd*:ti,ab OR identification:ti,ab OR 'laboratory diagnos*':ti,ab OR 'virus dynamics':ti,ab OR 'viral dynamics':ti,ab OR 'viral kinetics':ti,ab) AND ((serum:ti,ab OR blood:ti,ab OR ser…	2024-11-08	112	97	6	215
10	Hepaciviridae	Hepatitis C virus	HCV	("HCV"[Title/Abstract] OR "hepatitis C"[Title/Abstract]) AND ("viral load"[Title/Abstract] OR "RNA"[Title/Abstract] OR "PCR"[Title/Abstract] OR "qPCR"[Title/Abstract] OR "polymerase chain reaction"[Title/Abstract] OR "LAMP"[Title/Abstract] OR "loop-mediated"[Title/Abstract]) AND ("detect*"[Title/Abstract] OR "shedd*"[Title/Abstract] OR "identification"[Title/Abstract] OR "laboratory diagnos*"[Tit…	(HCV:ti,ab OR 'hepatitis C':ti,ab) AND ('viral load':ti,ab OR RNA:ti,ab OR PCR:ti,ab OR qPCR:ti,ab OR 'polymerase chain reaction':ti,ab OR 'LAMP':ti,ab OR 'loop-mediated':ti,ab) AND (detect*:ti,ab OR shedd*:ti,ab OR identification:ti,ab OR 'laboratory diagnos*':ti,ab OR 'virus dynamics':ti,ab OR 'viral dynamics':ti,ab OR 'viral kinetics':ti,ab) AND (((serum:ti,ab OR blood:ti,ab OR sera:ti,ab) AND…	2024-11-08	183	151	1	335
11	Flaviviridae	Dengue virus	DENV	("dengue"[Title/Abstract] OR "DENV"[Title/Abstract]) AND ("viral load"[Title/Abstract] OR "RNA"[Title/Abstract] OR "PCR"[Title/Abstract] OR "qPCR"[Title/Abstract] OR "polymerase chain reaction"[Title/Abstract] OR "LAMP"[Title/Abstract] OR "loop-mediated"[Title/Abstract]) AND ("detect*"[Title/Abstract] OR "shedd*"[Title/Abstract] OR "identification"[Title/Abstract] OR "laboratory diagnos*"[Title/A…	(DENV:ti,ab OR dengue:ti,ab) AND ('viral load':ti,ab OR RNA:ti,ab OR PCR:ti,ab OR qPCR:ti,ab OR 'polymerase chain reaction':ti,ab OR 'LAMP':ti,ab OR 'loop-mediated':ti,ab) AND (detect*:ti,ab OR shedd*:ti,ab OR identification:ti,ab OR 'laboratory diagnos*':ti,ab OR 'virus dynamics':ti,ab OR 'viral dynamics':ti,ab OR 'viral kinetics':ti,ab) AND (((serum:ti,ab OR blood:ti,ab OR sera:ti,ab) AND (sali…	2026-06-04	168	172	0	340
12	Flaviviridae	Tick-borne encephalitis virus	TBEV	("TBEV"[Title/Abstract] OR "TBE"[Title/Abstract] OR "tick-borne encephalitis"[Title/Abstract]) AND ("viral load"[Title/Abstract] OR "RNA"[Title/Abstract] OR "PCR"[Title/Abstract] OR "qPCR"[Title/Abstract] OR "polymerase chain reaction"[Title/Abstract] OR "LAMP"[Title/Abstract] OR "loop-mediated"[Title/Abstract]) AND ("detect*"[Title/Abstract] OR "shedd*"[Title/Abstract] OR "identification"[Title/…	('TBEV':ti,ab OR TBE:ti,ab OR 'tick-borne encephalitis':ti,ab) AND ('viral load':ti,ab OR RNA:ti,ab OR PCR:ti,ab OR qPCR:ti,ab OR 'polymerase chain reaction':ti,ab OR 'LAMP':ti,ab OR 'loop-mediated':ti,ab) AND (detect*:ti,ab OR shedd*:ti,ab OR identification:ti,ab OR 'laboratory diagnos*':ti,ab OR 'virus dynamics':ti,ab OR 'viral dynamics':ti,ab OR 'viral kinetics':ti,ab) AND ((serum:ti,ab OR blo…	2024-11-08	90	88	1	179
13	Flaviviridae	Zika virus	ZIKV	("zika"[Title/Abstract] OR "zikv"[Title/Abstract]) AND ("viral load"[Title/Abstract] OR "RNA"[Title/Abstract] OR "PCR"[Title/Abstract] OR "qPCR"[Title/Abstract] OR "polymerase chain reaction"[Title/Abstract] OR "LAMP"[Title/Abstract] OR "loop-mediated"[Title/Abstract]) AND ("detect*"[Title/Abstract] OR "shedd*"[Title/Abstract] OR "identification"[Title/Abstract] OR "laboratory diagnos*"[Title/Abs…	('zika':ti,ab OR zikv:ti,ab) AND ('viral load':ti,ab OR RNA:ti,ab OR PCR:ti,ab OR qPCR:ti,ab OR 'polymerase chain reaction':ti,ab OR 'LAMP':ti,ab OR 'loop-mediated':ti,ab) AND (detect*:ti,ab OR shedd*:ti,ab OR identification:ti,ab OR 'laboratory diagnos*':ti,ab OR 'virus dynamics':ti,ab OR 'viral dynamics':ti,ab OR 'viral kinetics':ti,ab) AND ((serum:ti,ab OR blood:ti,ab OR sera:ti,ab) OR (saliva…	2024-11-08	376	330	0	706
14	Hantaviridae	Andes virus	ANDV	("andesvirus"[Title/Abstract] OR "andes"[Title/Abstract] OR "andesense"[Title/Abstract] OR "ANDV"[Title/Abstract]) AND ("viral load"[Title/Abstract] OR "RNA"[Title/Abstract] OR "PCR"[Title/Abstract] OR "qPCR"[Title/Abstract] OR "polymerase chain reaction"[Title/Abstract] OR "LAMP"[Title/Abstract] OR "loop-mediated"[Title/Abstract]) AND ("detect*"[Title/Abstract] OR "shedd*"[Title/Abstract] OR "id…	('andesvirus':ti,ab OR andes:ti,ab OR andesense:ti,ab OR ANDV:ti,ab) AND ('viral load':ti,ab OR RNA:ti,ab OR PCR:ti,ab OR qPCR:ti,ab OR 'polymerase chain reaction':ti,ab OR 'LAMP':ti,ab OR 'loop-mediated':ti,ab) AND (detect*:ti,ab OR shedd*:ti,ab OR identification:ti,ab OR 'laboratory diagnos*':ti,ab OR 'virus dynamics':ti,ab OR 'viral dynamics':ti,ab OR 'viral kinetics':ti,ab) AND ((serum:ti,ab …	2024-11-08	17	15	0	32
15	Hantaviridae	Puumala virus	PUUV	("PUUV"[Title/Abstract] OR "puumalaense "[Title/Abstract] OR "puumala"[Title/Abstract]) AND ("viral load"[Title/Abstract] OR "RNA"[Title/Abstract] OR "PCR"[Title/Abstract] OR "qPCR"[Title/Abstract] OR "polymerase chain reaction"[Title/Abstract] OR "LAMP"[Title/Abstract] OR "loop-mediated"[Title/Abstract]) AND ("detect*"[Title/Abstract] OR "shedd*"[Title/Abstract] OR "identification"[Title/Abstrac…	('PUUV':ti,ab OR puumalaense:ti,ab OR puumala:ti,ab) AND ('viral load':ti,ab OR RNA:ti,ab OR PCR:ti,ab OR qPCR:ti,ab OR 'polymerase chain reaction':ti,ab OR 'LAMP':ti,ab OR 'loop-mediated':ti,ab) AND (detect*:ti,ab OR shedd*:ti,ab OR identification:ti,ab OR 'laboratory diagnos*':ti,ab OR 'virus dynamics':ti,ab OR 'viral dynamics':ti,ab OR 'viral kinetics':ti,ab) AND ((serum:ti,ab OR blood:ti,ab O…	2024-11-08	39	34	2	75
16	Hepeviridae	Hepatitis E virus	HEV	("hepatitis E"[Title/Abstract] OR "HEV"[Title/Abstract]) AND ("viral load"[Title/Abstract] OR "RNA"[Title/Abstract] OR "PCR"[Title/Abstract] OR "qPCR"[Title/Abstract] OR "polymerase chain reaction"[Title/Abstract] OR "LAMP"[Title/Abstract] OR "loop-mediated"[Title/Abstract]) AND ("detect*"[Title/Abstract] OR "shedd*"[Title/Abstract] OR "identification"[Title/Abstract] OR "laboratory diagnos*"[Tit…	('hepatitis E':ti,ab OR HEV:ti,ab) AND ('viral load':ti,ab OR RNA:ti,ab OR PCR:ti,ab OR qPCR:ti,ab OR 'polymerase chain reaction':ti,ab OR 'LAMP':ti,ab OR 'loop-mediated':ti,ab) AND (detect*:ti,ab OR shedd*:ti,ab OR identification:ti,ab OR 'laboratory diagnos*':ti,ab OR 'virus dynamics':ti,ab OR 'viral dynamics':ti,ab OR 'viral kinetics':ti,ab) AND (((serum:ti,ab OR blood:ti,ab OR sera:ti,ab) AND…	2024-11-08	320	251	3	574
17	Mantonaviridae	Rubella virus	RuV	("rubella"[Title/Abstract] OR "rubella virus"[Title/Abstract]) AND ("viral load"[Title/Abstract] OR "RNA"[Title/Abstract] OR "PCR"[Title/Abstract] OR "qPCR"[Title/Abstract] OR "polymerase chain reaction"[Title/Abstract] OR "LAMP"[Title/Abstract] OR "loop-mediated"[Title/Abstract]) AND ("detect*"[Title/Abstract] OR "shedd*"[Title/Abstract] OR "identification"[Title/Abstract] OR "laboratory diagnos…	(rubella:ti,ab OR 'rubella virus':ti,ab) AND ('viral load':ti,ab OR RNA:ti,ab OR PCR:ti,ab OR qPCR:ti,ab OR 'polymerase chain reaction':ti,ab OR 'LAMP':ti,ab OR 'loop-mediated':ti,ab) AND (detect*:ti,ab OR shedd*:ti,ab OR identification:ti,ab OR 'laboratory diagnos*':ti,ab OR 'virus dynamics':ti,ab OR 'viral dynamics':ti,ab OR 'viral kinetics':ti,ab) AND ((serum:ti,ab OR blood:ti,ab OR sera:ti,ab…	2024-11-08	168	151	1	320
18	Nairoviridae	Crimean-Congo haemorrhagic fever virus	CCHFV	("crimean-congo"[Title/Abstract] OR "CCHF"[Title/Abstract] OR "CCHFV"[Title/Abstract]) AND ("viral load"[Title/Abstract] OR "RNA"[Title/Abstract] OR "PCR"[Title/Abstract] OR "qPCR"[Title/Abstract] OR "polymerase chain reaction"[Title/Abstract] OR "LAMP"[Title/Abstract] OR "loop-mediated"[Title/Abstract]) AND ("detect*"[Title/Abstract] OR "shedd*"[Title/Abstract] OR "identification"[Title/Abstract…	('crimean-congo':ti,ab OR CCHF:ti,ab OR CCHFV:ti,ab) AND ('viral load':ti,ab OR RNA:ti,ab OR PCR:ti,ab OR qPCR:ti,ab OR 'polymerase chain reaction':ti,ab OR 'LAMP':ti,ab OR 'loop-mediated':ti,ab) AND (detect*:ti,ab OR shedd*:ti,ab OR identification:ti,ab OR 'laboratory diagnos*':ti,ab OR 'virus dynamics':ti,ab OR 'viral dynamics':ti,ab OR 'viral kinetics':ti,ab) AND ((serum:ti,ab OR blood:ti,ab O…	2024-11-08	101	97	0	198
19	Orthomyxoviridae	Influenza A virus	IAV	("IAV"[Title/Abstract] OR "influenza A"[Title/Abstract] OR "A virus"[Title/Abstract]) AND ("influenza"[Title/Abstract]) AND ("viral load"[Title/Abstract] OR "RNA"[Title/Abstract] OR "PCR"[Title/Abstract] OR "qPCR"[Title/Abstract] OR "polymerase chain reaction"[Title/Abstract] OR "LAMP"[Title/Abstract] OR "loop-mediated"[Title/Abstract]) AND ("detect*"[Title/Abstract] OR "shedd*"[Title/Abstract] O…	(IAV:ti,ab OR 'influenza A':ti,ab OR 'A virus':ti,ab) AND (influenza:ti,ab) AND ('viral load':ti,ab OR RNA:ti,ab OR PCR:ti,ab OR qPCR:ti,ab OR 'polymerase chain reaction':ti,ab OR 'LAMP':ti,ab OR 'loop-mediated':ti,ab) AND (detect*:ti,ab OR shedd*:ti,ab OR identification:ti,ab OR 'laboratory diagnos*':ti,ab OR 'virus dynamics':ti,ab OR 'viral dynamics':ti,ab OR 'viral kinetics':ti,ab) AND ((serum…	2024-11-08	295	246	3	544
20	Orthomyxoviridae	Influenza B virus	IBV	("IBV"[Title/Abstract] OR "B"[Title/Abstract]) AND ("influenza"[Title/Abstract]) AND ("viral load"[Title/Abstract] OR "RNA"[Title/Abstract] OR "PCR"[Title/Abstract] OR "qPCR"[Title/Abstract] OR "polymerase chain reaction"[Title/Abstract] OR "LAMP"[Title/Abstract] OR "loop-mediated"[Title/Abstract]) AND ("detect*"[Title/Abstract] OR "shedd*"[Title/Abstract] OR "identification"[Title/Abstract] OR "…	(IBV:ti,ab OR B:ti,ab) AND (influenza:ti,ab) AND ('viral load':ti,ab OR RNA:ti,ab OR PCR:ti,ab OR qPCR:ti,ab OR 'polymerase chain reaction':ti,ab OR 'LAMP':ti,ab OR 'loop-mediated':ti,ab) AND (detect*:ti,ab OR shedd*:ti,ab OR identification:ti,ab OR 'laboratory diagnos*':ti,ab OR 'virus dynamics':ti,ab OR 'viral dynamics':ti,ab OR 'viral kinetics':ti,ab) AND ((serum:ti,ab OR blood:ti,ab OR sera:t…	2024-11-08	143	137	1	281
21	Paramyxoviridae	Human parainfluenza virus	HPIV	("parainfluenza"[Title/Abstract] OR "HPIV"[Title/Abstract] OR "PIV"[Title/Abstract] OR "PIV1"[Title/Abstract] OR "PIV2"[Title/Abstract] OR "PIV3"[Title/Abstract] OR "PIV4"[Title/Abstract]) AND ("viral load"[Title/Abstract] OR "RNA"[Title/Abstract] OR "PCR"[Title/Abstract] OR "qPCR"[Title/Abstract] OR "polymerase chain reaction"[Title/Abstract] OR "LAMP"[Title/Abstract] OR "loop-mediated"[Title/Ab…	(parainfluenza:ti,ab OR HPIV:ti,ab OR PIV:ti,ab OR PIV1:ti,ab OR PIV2:ti,ab OR PIV3:ti,ab OR PIV4:ti,ab) AND ('viral load':ti,ab OR RNA:ti,ab OR PCR:ti,ab OR qPCR:ti,ab OR 'polymerase chain reaction':ti,ab OR 'LAMP':ti,ab OR 'loop-mediated':ti,ab) AND (detect*:ti,ab OR shedd*:ti,ab OR identification:ti,ab OR 'laboratory diagnos*':ti,ab OR 'virus dynamics':ti,ab OR 'viral dynamics':ti,ab OR 'viral…	2024-11-08	77	79	4	160
22	Paramyxoviridae	Measles virus	MeV	("measles"[Title/Abstract] OR "measles virus"[Title/Abstract]) AND ("viral load"[Title/Abstract] OR "RNA"[Title/Abstract] OR "PCR"[Title/Abstract] OR "qPCR"[Title/Abstract] OR "polymerase chain reaction"[Title/Abstract] OR "LAMP"[Title/Abstract] OR "loop-mediated"[Title/Abstract]) AND ("detect*"[Title/Abstract] OR "shedd*"[Title/Abstract] OR "identification"[Title/Abstract] OR "laboratory diagnos…	(measles:ti,ab OR 'measles virus':ti,ab) AND ('viral load':ti,ab OR RNA:ti,ab OR PCR:ti,ab OR qPCR:ti,ab OR 'polymerase chain reaction':ti,ab OR 'LAMP':ti,ab OR 'loop-mediated':ti,ab) AND (detect*:ti,ab OR shedd*:ti,ab OR identification:ti,ab OR 'laboratory diagnos*':ti,ab OR 'virus dynamics':ti,ab OR 'viral dynamics':ti,ab OR 'viral kinetics':ti,ab) AND ((serum:ti,ab OR blood:ti,ab OR sera:ti,ab…	2024-11-08	277	229	0	506
23	Paramyxoviridae	Mumps virus	MuV	("mumps"[Title/Abstract] OR "mumps virus"[Title/Abstract]) AND ("viral load"[Title/Abstract] OR "RNA"[Title/Abstract] OR "PCR"[Title/Abstract] OR "qPCR"[Title/Abstract] OR "polymerase chain reaction"[Title/Abstract] OR "LAMP"[Title/Abstract] OR "loop-mediated"[Title/Abstract]) AND ("detect*"[Title/Abstract] OR "shedd*"[Title/Abstract] OR "identification"[Title/Abstract] OR "laboratory diagnos*"[T…	(mumps:ti,ab OR 'mumps virus':ti,ab) AND ('viral load':ti,ab OR RNA:ti,ab OR PCR:ti,ab OR qPCR:ti,ab OR 'polymerase chain reaction':ti,ab OR 'LAMP':ti,ab OR 'loop-mediated':ti,ab) AND (detect*:ti,ab OR shedd*:ti,ab OR identification:ti,ab OR 'laboratory diagnos*':ti,ab OR 'virus dynamics':ti,ab OR 'viral dynamics':ti,ab OR 'viral kinetics':ti,ab) AND ((serum:ti,ab OR blood:ti,ab OR sera:ti,ab) OR…	2024-11-08	130	111	1	242
24	Paramyxoviridae	Nipah virus	NiV	("nipah"[Title/Abstract] ) AND ("viral load"[Title/Abstract] OR "RNA"[Title/Abstract] OR "PCR"[Title/Abstract] OR "qPCR"[Title/Abstract] OR "polymerase chain reaction"[Title/Abstract] OR "LAMP"[Title/Abstract] OR "loop-mediated"[Title/Abstract]) AND ("detect*"[Title/Abstract] OR "shedd*"[Title/Abstract] OR "identification"[Title/Abstract] OR "laboratory diagnos*"[Title/Abstract] OR "virus dynamic…	(nipah:ti,ab) AND ('viral load':ti,ab OR RNA:ti,ab OR PCR:ti,ab OR qPCR:ti,ab OR 'polymerase chain reaction':ti,ab OR 'LAMP':ti,ab OR 'loop-mediated':ti,ab) AND (detect*:ti,ab OR shedd*:ti,ab OR identification:ti,ab OR 'laboratory diagnos*':ti,ab OR 'virus dynamics':ti,ab OR 'viral dynamics':ti,ab OR 'viral kinetics':ti,ab) AND ((serum:ti,ab OR blood:ti,ab OR sera:ti,ab) OR (saliva:ti,ab OR 'orop…	2024-11-08	30	20	0	50
25	Peribunyaviridae	Oropouche virus	OROV	("oropouche"[Title/Abstract] OR "OROV"[Title/Abstract]) AND ("viral load"[Title/Abstract] OR "RNA"[Title/Abstract] OR "PCR"[Title/Abstract] OR "qPCR"[Title/Abstract] OR "polymerase chain reaction"[Title/Abstract] OR "LAMP"[Title/Abstract] OR "loop-mediated"[Title/Abstract]) AND ("detect*"[Title/Abstract] OR "shedd*"[Title/Abstract] OR "identification"[Title/Abstract] OR "laboratory diagnos*"[Titl…	('oropouche':ti,ab OR 'orov':ti,ab) AND ('viral load':ti,ab OR rna:ti,ab OR pcr:ti,ab OR qpcr:ti,ab OR 'polymerase chain reaction':ti,ab OR 'LAMP':ti,ab OR 'loop-mediated':ti,ab) AND (detect*:ti,ab OR shedd*:ti,ab OR identification:ti,ab OR 'laboratory diagnos*':ti,ab OR 'virus dynamics':ti,ab OR 'viral dynamics':ti,ab OR 'viral kinetics':ti,ab) AND ((serum:ti,ab OR blood:ti,ab OR sera:ti,ab) OR …	2024-11-08	25	25	0	50
26	Phenuiviridae	Rift Valley fever virus	RVFV	("rift valley fever"[Title/Abstract] OR "RVFV"[Title/Abstract]) AND ("viral load"[Title/Abstract] OR "RNA"[Title/Abstract] OR "PCR"[Title/Abstract] OR "qPCR"[Title/Abstract] OR "polymerase chain reaction"[Title/Abstract] OR "LAMP"[Title/Abstract] OR "loop-mediated"[Title/Abstract]) AND ("detect*"[Title/Abstract] OR "shedd*"[Title/Abstract] OR "identification"[Title/Abstract] OR "laboratory diagno…	('rift valley fever':ti,ab OR rvfv:ti,ab) AND ('viral load':ti,ab OR rna:ti,ab OR pcr:ti,ab OR qpcr:ti,ab OR 'polymerase chain reaction':ti,ab OR 'LAMP':ti,ab OR 'loop-mediated':ti,ab) AND (detect*:ti,ab OR shedd*:ti,ab OR identification:ti,ab OR 'laboratory diagnos*':ti,ab OR 'virus dynamics':ti,ab OR 'viral dynamics':ti,ab OR 'viral kinetics':ti,ab) AND ((serum:ti,ab OR blood:ti,ab OR sera:ti,a…	2024-11-08	42	36	0	78
27	Picobirnaviridae	Picobirnavirus	PBV	("picobirnavirus"[Title/Abstract] OR "picobirnaviruses"[Title/Abstract] OR "PBV"[Title/Abstract] OR "PBVs"[Title/Abstract]) AND ("viral load"[Title/Abstract] OR "RNA"[Title/Abstract] OR "PCR"[Title/Abstract] OR "qPCR"[Title/Abstract] OR "polymerase chain reaction"[Title/Abstract] OR "LAMP"[Title/Abstract] OR "loop-mediated"[Title/Abstract]) AND ("detect*"[Title/Abstract] OR "shedd*"[Title/Abstrac…	(picobirnavirus:ti,ab OR picobirnaviruses:ti,ab OR PBV:ti,ab OR PBVs:ti,ab) AND ('viral load':ti,ab OR RNA:ti,ab OR PCR:ti,ab OR qPCR:ti,ab OR 'polymerase chain reaction':ti,ab OR 'LAMP':ti,ab OR 'loop-mediated':ti,ab) AND (detect*:ti,ab OR shedd*:ti,ab OR identification:ti,ab OR 'laboratory diagnos*':ti,ab OR 'virus dynamics':ti,ab OR 'viral dynamics':ti,ab OR 'viral kinetics':ti,ab) AND ((serum…	2024-11-08	25	26	0	51
28	Picornaviridae	Enterovirus A71	EVA71	("enterovirus 71"[Title/Abstract] OR "enterovirus A-71"[Title/Abstract] OR "enterovirus A71"[Title/Abstract] OR "EV-A71"[Title/Abstract] OR "EVA71"[Title/Abstract]OR "EV71"[Title/Abstract] OR "A71"[Title/Abstract]) AND ("viral load"[Title/Abstract] OR "RNA"[Title/Abstract] OR "PCR"[Title/Abstract] OR "qPCR"[Title/Abstract] OR "polymerase chain reaction"[Title/Abstract] OR "LAMP"[Title/Abstract] O…	('enterovirus 71':ti,ab OR 'enterovirus A-71':ti,ab OR 'enterovirus A71':ti,ab OR 'EV-A71':ti,ab OR 'EVA71':ti,ab OR 'EV71':ti,ab OR 'A71':ti,ab) AND ('viral load':ti,ab OR RNA:ti,ab OR PCR:ti,ab OR qPCR:ti,ab OR 'polymerase chain reaction':ti,ab OR 'LAMP':ti,ab OR 'loop-mediated':ti,ab) AND (detect*:ti,ab OR shedd*:ti,ab OR identification:ti,ab OR 'laboratory diagnos*':ti,ab OR 'virus dynamics':…	2024-11-08	185	155	0	340
29	Picornaviridae	Hepatitis A virus	HAV	("hepatitis A"[Title/Abstract] OR "HAV"[Title/Abstract]) AND ("viral load"[Title/Abstract] OR "RNA"[Title/Abstract] OR "PCR"[Title/Abstract] OR "qPCR"[Title/Abstract] OR "polymerase chain reaction"[Title/Abstract] OR "LAMP"[Title/Abstract] OR "loop-mediated"[Title/Abstract]) AND ("detect*"[Title/Abstract] OR "shedd*"[Title/Abstract] OR "identification"[Title/Abstract] OR "laboratory diagnos*"[Tit…	('hepatitis A':ti,ab OR HAV:ti,ab) AND ('viral load':ti,ab OR RNA:ti,ab OR PCR:ti,ab OR qPCR:ti,ab OR 'polymerase chain reaction':ti,ab OR 'LAMP':ti,ab OR 'loop-mediated':ti,ab) AND (detect*:ti,ab OR shedd*:ti,ab OR identification:ti,ab OR 'laboratory diagnos*':ti,ab OR 'virus dynamics':ti,ab OR 'viral dynamics':ti,ab OR 'viral kinetics':ti,ab) AND ((serum:ti,ab OR blood:ti,ab OR sera:ti,ab) OR (…	2024-11-08	446	358	0	804
30	Picornaviridae	Rhinovirus	HRV	("rhinovirus"[Title/Abstract]) AND ("viral load"[Title/Abstract] OR "RNA"[Title/Abstract] OR "PCR"[Title/Abstract] OR "qPCR"[Title/Abstract] OR "polymerase chain reaction"[Title/Abstract] OR "LAMP"[Title/Abstract] OR "loop-mediated"[Title/Abstract]) AND ("detect*"[Title/Abstract] OR "shedd*"[Title/Abstract] OR "identification"[Title/Abstract] OR "laboratory diagnos*"[Title/Abstract] OR "virus dyn…	(rhinovirus:ti,ab) AND ('viral load':ti,ab OR RNA:ti,ab OR PCR:ti,ab OR qPCR:ti,ab OR 'polymerase chain reaction':ti,ab OR 'LAMP':ti,ab OR 'loop-mediated':ti,ab) AND (detect*:ti,ab OR shedd*:ti,ab OR identification:ti,ab OR 'laboratory diagnos*':ti,ab OR 'virus dynamics':ti,ab OR 'viral dynamics':ti,ab OR 'viral kinetics':ti,ab) AND ((serum:ti,ab OR blood:ti,ab OR sera:ti,ab) OR ((saliva:ti,ab OR…	2024-11-08	157	154	11	322
31	Pneumoviridae	Human metapneumovirus	HMPV	("metapneumovirus"[Title/Abstract] OR "hmpv"[Title/Abstract]) AND ("viral load"[Title/Abstract] OR "RNA"[Title/Abstract] OR "PCR"[Title/Abstract] OR "qPCR"[Title/Abstract] OR "polymerase chain reaction"[Title/Abstract] OR "LAMP"[Title/Abstract] OR "loop-mediated"[Title/Abstract]) AND ("detect*"[Title/Abstract] OR "shedd*"[Title/Abstract] OR "identification"[Title/Abstract] OR "laboratory diagnos*…	(metapneumovirus:ti,ab OR hmpv:ti,ab) AND ('viral load':ti,ab OR RNA:ti,ab OR PCR:ti,ab OR qPCR:ti,ab OR 'polymerase chain reaction':ti,ab OR 'LAMP':ti,ab OR 'loop-mediated':ti,ab) AND (detect*:ti,ab OR shedd*:ti,ab OR identification:ti,ab OR 'laboratory diagnos*':ti,ab OR 'virus dynamics':ti,ab OR 'viral dynamics':ti,ab OR 'viral kinetics':ti,ab) AND ((serum:ti,ab OR blood:ti,ab OR sera:ti,ab) O…	2024-11-08	66	62	4	132
32	Pneumoviridae	Respiratory syncytial virus	RSV	("respiratory syncytial virus"[Title/Abstract] OR "rsv"[Title/Abstract]) AND ("viral load"[Title/Abstract] OR "RNA"[Title/Abstract] OR "PCR"[Title/Abstract] OR "qPCR"[Title/Abstract] OR "polymerase chain reaction"[Title/Abstract] OR "LAMP"[Title/Abstract] OR "loop-mediated"[Title/Abstract]) AND ("detect*"[Title/Abstract] OR "shedd*"[Title/Abstract] OR "identification"[Title/Abstract] OR "laborato…	('respiratory syncytial virus':ti,ab OR rsv:ti,ab) AND ('viral load':ti,ab OR RNA:ti,ab OR PCR:ti,ab OR qPCR:ti,ab OR 'polymerase chain reaction':ti,ab OR 'LAMP':ti,ab OR 'loop-mediated':ti,ab) AND (detect*:ti,ab OR shedd*:ti,ab OR identification:ti,ab OR 'laboratory diagnos*':ti,ab OR 'virus dynamics':ti,ab OR 'viral dynamics':ti,ab OR 'viral kinetics':ti,ab) AND ((serum:ti,ab OR blood:ti,ab OR …	2024-11-08	230	233	4	467
33	Retroviridae	Human immunodefiency virus	HIV	("HIV"[Title/Abstract]) AND ("viral load"[Title/Abstract] OR "DNA"[Title/Abstract] OR "RNA"[Title/Abstract] OR "PCR"[Title/Abstract] OR "qPCR"[Title/Abstract] OR "polymerase chain reaction"[Title/Abstract] OR "LAMP"[Title/Abstract] OR "loop-mediated"[Title/Abstract]) AND ("detect*"[Title/Abstract] OR "shedd*"[Title/Abstract] OR "identification"[Title/Abstract] OR "laboratory diagnos*"[Title/Abstr…	(hiv:ti,ab) AND ('viral load':ti,ab OR dna:ti,ab OR rna:ti,ab OR pcr:ti,ab OR qpcr:ti,ab OR 'polymerase chain reaction':ti,ab OR 'LAMP':ti,ab OR 'loop-mediated':ti,ab) AND (detect*:ti,ab OR shedd*:ti,ab OR identification:ti,ab OR 'laboratory diagnos*':ti,ab OR 'virus dynamics':ti,ab OR 'viral dynamics':ti,ab OR 'viral kinetics':ti,ab) AND (((serum:ti,ab OR blood:ti,ab OR sera:ti,ab) AND ((saliva:…	2024-11-08	925	859	1	1785
34	Rhabdoviridae	Rabies virus	RABV	("rabies"[Title/Abstract] OR "lyssavirus"[Title/Abstract] OR "lyssa"[Title/Abstract]) AND ("viral load"[Title/Abstract] OR "RNA"[Title/Abstract] OR "PCR"[Title/Abstract] OR "qPCR"[Title/Abstract] OR "polymerase chain reaction"[Title/Abstract] OR "LAMP"[Title/Abstract] OR "loop-mediated"[Title/Abstract]) AND ("detect*"[Title/Abstract] OR "shedd*"[Title/Abstract] OR "identification"[Title/Abstract]…	(rabies:ti,ab OR lyssavirus:ti,ab OR lyssa:ti,ab) AND ('viral load':ti,ab OR RNA:ti,ab OR PCR:ti,ab OR qPCR:ti,ab OR 'polymerase chain reaction':ti,ab OR 'LAMP':ti,ab OR 'loop-mediated':ti,ab) AND (detect*:ti,ab OR shedd*:ti,ab OR identification:ti,ab OR 'laboratory diagnos*':ti,ab OR 'virus dynamics':ti,ab OR 'viral dynamics':ti,ab OR 'viral kinetics':ti,ab) AND ((serum:ti,ab OR blood:ti,ab OR s…	2024-11-08	69	51	0	120
35	Sedoreoviridae	Rotavirus	RV	("rotaviruses"[Title/Abstract] OR "rotavirus"[Title/Abstract]) AND ("viral load"[Title/Abstract] OR "RNA"[Title/Abstract] OR "PCR"[Title/Abstract] OR "qPCR"[Title/Abstract] OR "polymerase chain reaction"[Title/Abstract] OR "LAMP"[Title/Abstract] OR "loop-mediated"[Title/Abstract]) AND ("detect*"[Title/Abstract] OR "shedd*"[Title/Abstract] OR "identification"[Title/Abstract] OR "laboratory diagnos…	('rotaviruses':ti,ab OR rotavirus:ti,ab) AND ('viral load':ti,ab OR RNA:ti,ab OR PCR:ti,ab OR qPCR:ti,ab OR 'polymerase chain reaction':ti,ab OR 'LAMP':ti,ab OR 'loop-mediated':ti,ab) AND (detect*:ti,ab OR shedd*:ti,ab OR identification:ti,ab OR 'laboratory diagnos*':ti,ab OR 'virus dynamics':ti,ab OR 'viral dynamics':ti,ab OR 'viral kinetics':ti,ab) AND (((serum:ti,ab OR blood:ti,ab OR sera:ti,a…	2024-11-08	141	118	4	263
36	Spinareoviridae	Colorado tick fever virus	CTFV	("colorado tick fever"[Title/Abstract] OR "ctf"[Title/Abstract]) AND ("viral load"[Title/Abstract] OR "RNA"[Title/Abstract] OR "PCR"[Title/Abstract] OR "qPCR"[Title/Abstract] OR "polymerase chain reaction"[Title/Abstract] OR "LAMP"[Title/Abstract] OR "loop-mediated"[Title/Abstract]) AND ("detect*"[Title/Abstract] OR "shedd*"[Title/Abstract] OR "identification"[Title/Abstract] OR "laboratory diagn…	('colorado tick fever':ti,ab OR ctf:ti,ab) AND ('viral load':ti,ab OR RNA:ti,ab OR PCR:ti,ab OR qPCR:ti,ab OR 'polymerase chain reaction':ti,ab OR 'LAMP':ti,ab OR 'loop-mediated':ti,ab) AND (detect*:ti,ab OR shedd*:ti,ab OR identification:ti,ab OR 'laboratory diagnos*':ti,ab OR 'virus dynamics':ti,ab OR 'viral dynamics':ti,ab OR 'viral kinetics':ti,ab) AND ((serum:ti,ab OR blood:ti,ab OR sera:ti,…	2024-11-08	4	1	0	5
37	Tobaniviridae	Torovirus	ToV	("torovirus"[Title/Abstract] OR "toroviruses"[Title/Abstract]) AND ("viral load"[Title/Abstract] OR "RNA"[Title/Abstract] OR "PCR"[Title/Abstract] OR "qPCR"[Title/Abstract] OR "polymerase chain reaction"[Title/Abstract] OR "LAMP"[Title/Abstract] OR "loop-mediated"[Title/Abstract]) AND ("detect*"[Title/Abstract] OR "shedd*"[Title/Abstract] OR "identification"[Title/Abstract] OR "laboratory diagnos…	('torovirus':ti,ab OR 'toroviruses':ti,ab) AND ('viral load':ti,ab OR RNA:ti,ab OR PCR:ti,ab OR qPCR:ti,ab OR 'polymerase chain reaction':ti,ab OR 'LAMP':ti,ab OR 'loop-mediated':ti,ab) AND (detect*:ti,ab OR shedd*:ti,ab OR identification:ti,ab OR 'laboratory diagnos*':ti,ab OR 'virus dynamics':ti,ab OR 'viral dynamics':ti,ab OR 'viral kinetics':ti,ab) AND ((serum:ti,ab OR blood:ti,ab OR sera:ti,…	2024-11-08	6	4	0	10
38	Togaviridae	Chikungunya virus	CHIKV	("chikungunya"[Title/Abstract] OR "CHIKV"[Title/Abstract]) AND ("viral load"[Title/Abstract] OR "RNA"[Title/Abstract] OR "PCR"[Title/Abstract] OR "qPCR"[Title/Abstract] OR "polymerase chain reaction"[Title/Abstract] OR "LAMP"[Title/Abstract] OR "loop-mediated"[Title/Abstract]) AND ("detect*"[Title/Abstract] OR "shedd*"[Title/Abstract] OR "identification"[Title/Abstract] OR "laboratory diagnos*"[T…	('chikungunya':ti,ab OR chikv:ti,ab) AND ('viral load':ti,ab OR rna:ti,ab OR pcr:ti,ab OR qpcr:ti,ab OR 'polymerase chain reaction':ti,ab OR 'LAMP':ti,ab OR 'loop-mediated':ti,ab) AND (detect*:ti,ab OR shedd*:ti,ab OR identification:ti,ab OR 'laboratory diagnos*':ti,ab OR 'virus dynamics':ti,ab OR 'viral dynamics':ti,ab OR 'viral kinetics':ti,ab) AND ((serum:ti,ab OR blood:ti,ab OR sera:ti,ab) OR…	2024-11-08	298	283	0	581
39	Togaviridae	Sindbis virus	SINV	("sindbis"[Title/Abstract] OR "sinv"[Title/Abstract]) AND ("viral load"[Title/Abstract] OR "RNA"[Title/Abstract] OR "PCR"[Title/Abstract] OR "qPCR"[Title/Abstract] OR "polymerase chain reaction"[Title/Abstract] OR "LAMP"[Title/Abstract] OR "loop-mediated"[Title/Abstract]) AND ("detect*"[Title/Abstract] OR "shedd*"[Title/Abstract] OR "identification"[Title/Abstract] OR "laboratory diagnos*"[Title/…	(sindbis:ti,ab OR sinv:ti,ab OR pogosta:ti,ab OR ockelbo:ti,ab OR karelian:ti,ab) AND ('viral load':ti,ab OR rna:ti,ab OR pcr:ti,ab OR qpcr:ti,ab OR 'polymerase chain reaction':ti,ab OR 'LAMP':ti,ab OR 'loop-mediated':ti,ab) AND (detect*:ti,ab OR shedd*:ti,ab OR identification:ti,ab OR 'laboratory diagnos*':ti,ab OR 'virus dynamics':ti,ab OR 'viral dynamics':ti,ab OR 'viral kinetics':ti,ab) AND (…	2024-11-08	23	17	0	40
