# Supplementary material for: Detectability of Pathogenic RNA Virus Families in Different Body Sites: A Scoping Review
Source: Viruses. 2026 Jul 4;18(7):743. doi: 10.3390/v18070743 (PMC13431510; doi:10.3390/v18070743)
Supplement: Supplementary file 1 [file viruses-18-00743-s001.zip › Table S3.xlsx]

## Sheet: Sheet1
Study ID	Family										Cd/Ct
		Virus	Abbreviation	Country	Design	Patients	Age	Submatrices	Longitudinal data	Hierarchy grade	Urine	Blood	Fecal	Respiratory	Spinal
Lukenheimer 1990	Arenaviridae	Lassa virus	LASV	Germany	Diagnostic test accuracy study	10	Not reported	Urine; Serum	Not reported	C-C-/-/-/	4/5	5/5
Demby 1994	Arenaviridae	Lassa virus	LASV	United Kingdom	Diagnostic test accuracy study	29	Not reported	Serum	Positivity at various time points	/-B-/-/-/		29/29
Vieth 2007	Arenaviridae	Lassa virus	LASV	Germany	Diagnostic test accuracy study	3	Not reported	Serum; CSF	Positivity at various time points	/-C-/-/-C		2/3			1/1
Raabe 2017	Arenaviridae	Lassa virus	LASV	Togo	Case series	2	Not reported	Urine; Blood; Saliva	Positivity at various time points	C-C-/-C-/	2/2	2/2		2/2
Okokhere 2018	Arenaviridae	Lassa virus	LASV	Nigeria	Case report	1	38 years	Blood; CSF	Positivity at various time points	/-C-/-/-C		0/1			1/1
Choi 2018	Arenaviridae	Lassa virus	LASV	USA	Case report	1	46 years	Urine; Blood	Positivity at various time points	C-C-/-/-/	1/1	1/1
Zhuo 2018	Astroviridae	Astrovirus	HAstV	Canada	Diagnostic test accuracy study	577	Not reported	Stool; TS	Not reported	/-/-B-B-/			23/23	4/23
Mitchell 1993	Astroviridae	Astrovirus	HAstV	USA	Prospective cohort study	73	Age range: 6-30 months	Stool	Positivity at various time points	/-/-B-/-/			22/22
Mitchell 1995	Astroviridae	Astrovirus	HAstV	USA	Prospective cohort study	36	Age range: 2-30 months	Stool	Time to viral clearance	/-/-B-/-/			32/32
Cordey 2018	Astroviridae	Astrovirus	HAstV	Switzerland	Retrospective cohort study	2 (156*)	Age range: 13-21 months	Serum; Stool; Respiratory	Positivity at various time points	/-C-C-C-/		1/1	1/2	2/2
Portal 2019	Astroviridae	Astrovirus	HAstV	Brazil	Cross sectional study	219	Age: <9 years	Stool; Serum	Not reported	/-C-C-/-/		0/4	4/4
Heinemann 2021	Astroviridae	Astrovirus	HAstV	Ghana	Case control study	17	Not reported	Fecal	Positivity at various time points	/-/-B-/-/			19/19
Niller 2020	Bornaviridae	Borna disease virus	BoDV	Germany	Case series	8	mean 38.6	Serum; CSF	Positivity at various time points	/-A-/-/-A		0/7			4/7
Grosse 2023	Bornaviridae	Borna disease virus	BoDV	Germany	Case series	2	8.5 years mean	Urine; Whole blood; Stool; Saliva; CSF	Positivity at various time points	C-C-C-C-C	0/1	0/1	0/1	1/1	2/2
Bauswein 2024	Bornaviridae	Borna disease virus	BoDV	Germany	Case report	1	40s	CSF	Not reported	/-/-/-/-C					1/1
Zhuo 2018	Caliciviridae	Norovirus	NoV	Canada	Diagnostic test accuracy study	577	Not reported	Stool; TS	Not reported	/-/-B-B-/			114/114	22/115
Seitz 2011	Caliciviridae	Norovirus	NoV	USA	Non-randomised experimental study	13	Not reported	Stool	Time to viral clearance	/-/-B-/-/			9/10
El-Heneidy 2022	Caliciviridae	Norovirus	NoV	Australia	Prospective cohort study	91	Ages <2 years	Fecal swab	Time to viral clearance	/-/-B-/-/			91/91
Dábilla 2017	Caliciviridae	Norovirus	NoV	Brazil	Cross sectional study	219	Mean age (range): 15 (0-70) months	Stool; NPS	Not reported	/-/-B-B-/			37/54	19/54
Ito 2006	Caliciviridae	Norovirus	NoV	Japan	Case report	1	23 months	Serum; Stool; CSF	Not reported	/-C-C-/-C		1/1	1/1		1/1
Takanashi 2009	Caliciviridae	Norovirus	NoV	Japan	Case series	39	Not reported	Serum; Stool; CSF	Not reported	/-B-B-/-C		6/39	39/39		0/2
Obinata 2010	Caliciviridae	Norovirus	NoV	Japan	Case report	1	15 months	Plasma; Stool; CSF	Not reported	/-C-C-/-C		1/1	1/1		0/1
Takanashi 2011	Caliciviridae	Norovirus	NoV	USA	Case series	6	Age range: 0-39 years	Stool	Time to viral clearance	/-/-B-/-/			6/6
Frenck 2012	Caliciviridae	Norovirus	NoV	USA	Non-randomised experimental study	40	Mean age (range): 28.2 (19-48) years	Stool	Time to viral clearance	/-/-B-/-/			15/15
Atmar 2014	Caliciviridae	Norovirus	NoV	USA	Randomised controlled trial	57	Median age: 27 years	Stool	Time to viral clearance	/-/-B-/-/			21/21
Gustavsson 2015	Caliciviridae	Norovirus	NoV	Sweden	Prospective cohort study	28	Median age (IQR): 83 (51-86) years	Stool	Time to viral clearance	/-/-B-/-/			28/28
Sánchez-Fauquier 2015	Caliciviridae	Norovirus	NoV	Spain	Case report	1	2 years	Stool; CSF	Not reported	/-/-C-/-C			1/1		1/1
Costantini 2016	Caliciviridae	Norovirus	NoV	USA	Prospective cohort study	114	Adults	Stool	Time to viral clearance	/-/-B-/-/			42/42
Huhti 2016	Caliciviridae	Norovirus	NoV	Finland	Case series	176	Children	Serum; Stool	Not reported	/-B-B-/-/		11/176	176/176
Reymão 2018	Caliciviridae	Norovirus	NoV	Brazil	Cross sectional study	445	Ages <9 years	Serum; Stool	Not reported	/-B-B-/-/		22/108	108/108
Anfruns-Estrada 2020	Caliciviridae	Norovirus	NoV	Spain	Cross sectional study	506	Not reported	Stool; Saliva	Time to viral clearance	/-/-B-B-/			17/23	25/215
Amexo 2022	Caliciviridae	Norovirus	NoV	Japan	Cross sectional study	63	Children	Serum; Stool	Not reported	/-B-B-/-/		9/63	63/63
Rouphael 2022	Caliciviridae	Norovirus	NoV	USA	Randomised controlled trial	44	Mean age (SD): 32.6 (9.1) years	Stool	Time to viral clearance	/-/-B-/-/			25/26
Zhuo 2018	Caliciviridae	Sapovirus	SaV	Canada	Diagnostic test accuracy study	577	Not reported	Stool; TS	Not reported	/-/-B-B-/			42/42	5/43
Portal 2019	Caliciviridae	Sapovirus	SaV	Brazil	Cross sectional study	219	Age: <9 years	Serum; Stool	Not reported	/-B-B-/-/		0/10	10/10
El-Heneidy 2023	Caliciviridae	Sapovirus	SaV	Australia	Prospective cohort study	158	Ages <2 years	Stool	Time to viral clearance	/-/-B-/-/			96/96
Proenca-Modena 2012	Coronaviridae	Human coronaviruses (NL63, 229E, HKU1, OC43)	HCoV	Brazil	Cross sectional study	121	Mean age (SD): 5.9 (3.2) years	Peripheral blood; Nasopharyngeal secretion	Not reported	/-C-/-C-/		0/4		4/4
Pascalis 2012	Coronaviridae	Human coronaviruses (NL63, 229E, HKU1, OC43)	HCoV	Reunion (France)	Prospective cohort study	55 (443*)	Mean age (SD): 28.7 (19.8) years	Nasal swab	Time to viral clearance	/-/-/-B-/				55/55
Minodier 2017	Coronaviridae	Human coronaviruses (NL63, 229E, HKU1, OC43)	HCoV	France	Prospective cohort study	331	Mean age: 35.8 years	Stool; Nasopharyngeal swab	Not reported	/-/-B-B-/			4/35	35/35
Jevšnik 2013	Coronaviridae	Human coronaviruses (NL63, 229E, HKU1, OC43)	HCoV	Slovenia	Case control study	13 (260*)	Not reported	Whole blood; Stool; Nasopharyngeal swab	Positivity at various time points	/-B-B-B-/		0/13	4/13	13/13
Paloniemi 2015	Coronaviridae	Human coronaviruses (NL63, 229E, HKU1, OC43)	HCoV	Finland	Cross sectional study	41 (955*)	Median age (range): 14 months (6 days to 15 years)	Serum; Stool; Nasal swab	Not reported	/-B-B-B-/		0/41	11/41	41/41
Kiyuka 2018	Coronaviridae	Human coronaviruses (NL63, 229E, HKU1, OC43)	HCoV	Kenya	Prospective cohort study	497	Not extractable	Nasopharyngeal swab	Positivity at various time points	/-/-/-B-/				497/497
Grimwood 2020	Coronaviridae	Human coronaviruses (NL63, 229E, HKU1, OC43)	HCoV	Australia	Prospective cohort study	158	Not reported	Nasal swab	Time to viral clearance	/-/-/-B-/				130/130
Corman 2016	Coronaviridae	Middle East respiratory syndrome coronavirus	MERS-CoV	Saudi Arabia	Case series	37	Mean age of 63 years (range 24–90 years)	Urine; Serum; Stool; Lower respiratory tract specimens	Positivity at various time points	A-A-A-A-/	4/169	33/108	12/82	185/199
Al-Abdely 2019	Coronaviridae	Middle East respiratory syndrome coronavirus	MERS-CoV	Saudi Arabia	Case series	33	Age range 26-78	Urine; Whole blood; Stool; Lower respiratory tract specimens	Positivity at various time points	A-A-A-A-/	3/16	14/24	5/10	33/33
Vlaming-vanEijk 2024	Coronaviridae	Severe acute respiratory syndrome coronavirus-2	SARS-CoV-2	The Netherlands	Prospective cohort study	190 (256*)	Not extractable	Feces; Naspharyngeal/throat swab	Time to viral clearance	/-/-A-A-/			164/190	185/190
Lo 2020	Coronaviridae	Severe acute respiratory syndrome coronavirus-2	SARS-CoV-2	China	Case series	10	Median age (IQR): 54 (27-64)	Urine; Stool; Nasopharyngeal swab	Time to viral clearance	A-/-A-A-/	0/10		10/10	10/10
DeIoris 2020	Coronaviridae	Severe acute respiratory syndrome coronavirus-2	SARS-CoV-2	Italy	Case series	22	Median age (range): 84 (0-210) months	Urine; Stool; Nasopharyngeal swab	Time to viral clearance	A-/-A-A-/	1/22		15/22	22/22
Eberhardt 2020	Coronaviridae	Severe acute respiratory syndrome coronavirus-2	SARS-CoV-2	Germany	Case series	32	Not reported	Plasma; Respiratory samples	Time to viral clearance	/-A-/-A-/		14/32		31/32
LiH 2020	Coronaviridae	Severe acute respiratory syndrome coronavirus-2	SARS-CoV-2	China	Case series	188	Median age: 57.5 years	Anal swab; Throat swab	Time to viral clearance	/-/-A-A-/			44/87	68/87
ZhangJ 2020	Coronaviridae	Severe acute respiratory syndrome coronavirus-2	SARS-CoV-2	China	Cohort study	532	Median age (range): 45 (0.1-87) years	Blood; Feces/rectal swab; Throat swab	Time to viral clearance	/-A-A-A-/		Not extractable	Not extractable	378/469
Jung 2021	Coronaviridae	Severe acute respiratory syndrome coronavirus-2	SARS-CoV-2	Republic of Korea	Case series	10	Mean age (SD): 55.2 (21.9) years	Rectal swab; Respiratory specimen	Positivity at various time points	/-/-A-A-/			7/10	10/10
RealesGonzalez 2022	Coronaviridae	Severe acute respiratory syndrome coronavirus-2	SARS-CoV-2	Colombia	Case series	70	Median age (IQR): 21 (20–26)	Rectal swab; Nasopharyngeal swab	Time to viral clearance	/-/-A-A-/			12/42	11/42
HanWGH 2022	Coronaviridae	Severe acute respiratory syndrome coronavirus-2	SARS-CoV-2	The Netherlands	Prospective cohort study	136 (242*)	Mean 27 years	Feces; Nasopharyngeal swab	Positivity at various time points	/-/-A-A-/			77/136	80/136
WangQX 2020	Coronaviridae	Severe acute respiratory syndrome coronavirus-2	SARS-CoV-2	China	Case series	5	Mean age (range): 42 years (35-56)	Feces; Throat swab	Positivity at various time points	/-/-A-A-/			5/5	5/5
Yuan 2020	Coronaviridae	Severe acute respiratory syndrome coronavirus-2	SARS-CoV-2	China	Case series	78	Not reported	Anal swab; Throat swab	Time to viral clearance	/-/-A-A-/			41/78	61/78
Xu 2020	Coronaviridae	Severe acute respiratory syndrome coronavirus-2	SARS-CoV-2	China	Case series	10	Mean age: 90.5 months	Rectal swab; Nasopharyngeal swab	Positivity at various time points	/-/-A-A-/			8/10	10/10
Zheng 2020	Coronaviridae	Severe acute respiratory syndrome coronavirus-2	SARS-CoV-2	China	Retrospective cohort study	96	Median age (range): 55 (44.3-64.8) years	Urine; Serum; Stool; Respiratory specimen	Time to viral clearance	A-A-A-A-/	1/67	39/95	55/93	96/96
Young 2020	Coronaviridae	Severe acute respiratory syndrome coronavirus-2	SARS-CoV-2	Singapore	Case series	18	Median age (range): 47 (31-73) years	Urine; Whole blood; Stool; Nasopharyngeal swab	Time to viral clearance	C-A-A-A-/	0/10	1/12	4/8	18/18
Kim 2020	Coronaviridae	Severe acute respiratory syndrome coronavirus-2	SARS-CoV-2	Republic of Korea	Case series	74	Median age: 43 years	Urine; Serum; Stool; Respiratory swab	Positivity at various time points	A-A-A-A-/	2/72	6/72	8/72	74/74
Lescure 2020	Coronaviridae	Severe acute respiratory syndrome coronavirus-2	SARS-CoV-2	France	Case series	5	Mean age: 47 years	Urine; Plasma; Stool; Nasopharyngeal swab	Positivity at various time points	A-A-A-A-/	0/4	1/5	2/5	5/5
Kujawski 2020	Coronaviridae	Severe acute respiratory syndrome coronavirus-2	SARS-CoV-2	USA	Case series	12	Median age (range): 53 years (21–68)	Urine; Serum; Stool; Nasopharyngeal swab	Positivity at various time points	A-A-A-A-/	0/10	1/11	7/10	12/12
ChenY 2020	Coronaviridae	Severe acute respiratory syndrome coronavirus-2	SARS-CoV-2	China	Case series	42	Median age (IQR): 51 (42.75‐62) years	Urine; Stool; Pharyngeal swab	Positivity at various time points	A-/-A-A-/	0/10		28/42	42/42
ChenGQ 2020	Coronaviridae	Severe acute respiratory syndrome coronavirus-2	SARS-CoV-2	China	Retrospective cohort study	97	Mean age (SD): 46.54 (17.67)	Fecal/perianal swab; Pharynx/nasal swab	Time to viral clearance	/-/-A-A-/			52/97	97/97
LiX 2020	Coronaviridae	Severe acute respiratory syndrome coronavirus-2	SARS-CoV-2	China	Case series	12	Mean age (SD): 7.0 (4.3)	Anal swab; Throat swab	Time to viral clearance	/-/-A-A-/			9/12	9/12
Shi 2020	Coronaviridae	Severe acute respiratory syndrome coronavirus-2	SARS-CoV-2	China	Retrospective cohort study	99	Median age (IQR): 54 years (39–46)	Stool; Respiratory specimen	Time to viral clearance	/-/-A-A-/			21/99	99/99
Huang 2020	Coronaviridae	Severe acute respiratory syndrome coronavirus-2	SARS-CoV-2	China	Case series	308	Median age (IQR): 63.0 years (52.0–71.0)	Urine; Stool; Sputum	Positivity at various time points	C-/-A-A-/	1/7		27/67	115/170
WangQ 2020	Coronaviridae	Severe acute respiratory syndrome coronavirus-2	SARS-CoV-2	China	Case series	69	Median age (IQR): 49 years (39–55.5)	Stool; Oropharyngeal swab	Time to viral clearance	/-/-A-A-/			20/69	Not extractable
WangQJ 2020	Coronaviridae	Severe acute respiratory syndrome coronavirus-2	SARS-CoV-2	China	Case series	20	Mean age (SD): 39.3 (15.3)	Stool; Throat and sputum	Positivity at various time points	/-/-A-A-/			6/20	17/20
Cai 2020	Coronaviridae	Severe acute respiratory syndrome coronavirus-2	SARS-CoV-2	China	Case series	49	Mean age (SD): 11.5 (5.12) years	Urine; Serum; Stool; Nasopharyngeal swabs	Time to viral clearance	B-B-A-A-/	0/49	0/49	45/49	49/49
ZhangC 2020	Coronaviridae	Severe acute respiratory syndrome coronavirus-2	SARS-CoV-2	China	Case series	16	Median age (range): 43 (27-64) years	Stool; Throat swab	Time to viral clearance	/-/-A-A-/			5/15	13/16
Qiu 2021	Coronaviridae	Severe acute respiratory syndrome coronavirus-2	SARS-CoV-2	China	Cohort study	60	Mean 35.1 years	Anal swab; Oropharyngeal/nasal swab	Time to viral clearance	/-/-A-A-/			47/55	49/58
Yuan 2021	Coronaviridae	Severe acute respiratory syndrome coronavirus-2	SARS-CoV-2	China	Cross sectional study	10 (1384*)	Median age (range): 41 (7-68) years	Urine; Serum; Feces; Respiratory specimen	Time to viral clearance	C-C-A-A-/	0/8	0/12	8/10	9/10
Lin 2021	Coronaviridae	Severe acute respiratory syndrome coronavirus-2	SARS-CoV-2	China	Case series	217	Median age: 50 years	Anal swab; Throat swab	Time to viral clearance	/-/-A-A-/			46/217	217/217
Alidjinou 2021	Coronaviridae	Severe acute respiratory syndrome coronavirus-2	SARS-CoV-2	France	Retrospective cohort study	520	Median age (range): 57 (0-94) years	Plasma; Stool; Lower respiratory tract specimen	Time to viral clearance	/-A-A-A-/		14/54	67/133	329/333
Park 2021	Coronaviridae	Severe acute respiratory syndrome coronavirus-2	SARS-CoV-2	Republic of Korea	Prospective cohort study	46	Median age (range): 26 (18–57)	Feces; Respiratory specimen	Positivity at various time points	/-/-A-A-/			2/46	31/46
Zhang 2021	Coronaviridae	Severe acute respiratory syndrome coronavirus-2	SARS-CoV-2	China	Retrospective cohort study	126	Median age (IQR): 50 (35.8–58.3) years	Rectal swab; Respiratory specimen	Time to viral clearance	/-/-A-A-/			60/126	Not extractable
Joukar 2021	Coronaviridae	Severe acute respiratory syndrome coronavirus-2	SARS-CoV-2	Iran	Case series	106	Mean age 53.3 years	Urine; Blood; Stool; Nasopharynx	Time to viral clearance	A-A-A-A-/	7/100	24/100	6/100	100/100
Holm-Jacobsen 2021	Coronaviridae	Severe acute respiratory syndrome coronavirus-2	SARS-CoV-2	Denmark	Case series	52 (274*)	Not reported	Rectal swab; Pharyngeal swab	Time to viral clearance	/-/-A-A-/			28/52	52/52
Signorini 2022	Coronaviridae	Severe acute respiratory syndrome coronavirus-2	SARS-CoV-2	Italy	Case series	23	Median age (range): 67 years (43–89)	Blood; Anal swab; Nasopharyngeal swab	Time to viral clearance	/-A-A-A-/		4/23	20/23	23/23
Cairns 2022	Coronaviridae	Severe acute respiratory syndrome coronavirus-2	SARS-CoV-2	USA	Randomised controlled trial	67	Mean age (SD): was 36.4 (13.0) years	Fecal swab; Oropharyngeal swab	Time to viral clearance	/-/-A-A-/			15/34	20/34
Liu 2022	Coronaviridae	Severe acute respiratory syndrome coronavirus-2	SARS-CoV-2	China	Prospective cohort study	21	Mean age (SD): 56.7 (15.2)	Urine; Feces; Sputum	Time to viral clearance	B-/-A-A-/	1/21		12/21	20/21
Wu 2022	Coronaviridae	Severe acute respiratory syndrome coronavirus-2	SARS-CoV-2	China	Retrospective cohort study	97	Mean age (SD): 52.49 (14.97)	Feces; Respiratory specimen	Time to viral clearance	/-/-A-A-/			34/97	97/97
Ynga-Durand 2022	Coronaviridae	Severe acute respiratory syndrome coronavirus-2	SARS-CoV-2	Croatia	Prospective cohort study	54	Not extractable	Serum; Nasopharyngeal swab	Positivity at various time points	/-A-/-A-/		Not extractable		Not extractable
Mumm 2022	Coronaviridae	Severe acute respiratory syndrome coronavirus-2	SARS-CoV-2	Germany	Case series	64	Not reported	Urine; Blood; Nasopharyngeal swab	Positivity at various time points	A-C-/-A-/	5/64	2/2		5/5
Zingaropoli 2022	Coronaviridae	Severe acute respiratory syndrome coronavirus-2	SARS-CoV-2	Italy	Cross sectional study	55	Mean age (range): 63 (55–73) years	Plasma; Nasopharyngeal; CSF	Not reported	/-B-/-B-B		2/12		12/12	4/12
Díaz 2022	Coronaviridae	Severe acute respiratory syndrome coronavirus-2	SARS-CoV-2	Chile	Cohort study	32	Mean age (SD): 43.7 (17.7)	Stool; Nasopharyngeal swabs	Time to viral clearance	/-/-A-A-/			8/32	28/32
Khemiri 2023	Coronaviridae	Severe acute respiratory syndrome coronavirus-2	SARS-CoV-2	Tunesia	Case series	71	Median 15 years	Stool; Nasopharyngeal swab	Positivity at various time points	/-/-A-A-/			15/71	71/71
Ribeiro 2023	Coronaviridae	Severe acute respiratory syndrome coronavirus-2	SARS-CoV-2	Brazil	Prospective cohort study	176	Not extractable	Rectal swab; Nasopharyngeal swab	Positivity at various time points	/-/-A-A-/			Not extractable	Not extractable
Chen 2024	Coronaviridae	Severe acute respiratory syndrome coronavirus-2	SARS-CoV-2	USA	Cohort study	57	Median age (IQR): 59 (51-67) years	Urine; Plasma; Endotracheal aspirate	Positivity at various time points	A-A-/-A-/	0/25	33/57		33/37
Lanini 2015	Filoviridae	Ebola virus	EBOV	Sierra Leone	Case series	84	Not extractable	Plasma	Positivity at various time points	/-B-/-/-/		84/84
Howlett 2016	Filoviridae	Ebola virus	EBOV	Sierra Leone	Case report	1	30	Urine; Blood; Buccal swab; CSF	Positivity at various time points	C-C-/-C-C	1/1	1/1		1/1	1/1
Sagui 2015	Filoviridae	Ebola virus	EBOV	France	Case report	1	21	Blood; CSF	Not reported	/-C-/-/-C		1/1			1/1
Towner 2004	Filoviridae	Ebola virus	EBOV	Uganda	Case series	45	Not reported	Serum	Positivity at various time points	/-B-/-/-/		45/45
Bausch 2007	Filoviridae	Ebola virus	EBOV	Uganda	Case series	26	Not reported	Urine; Nasal blood; Stool; Saliva	Not reported	B-C-C-B-/	0/5	1/1	2/4	8/10
Weller 2016	Filoviridae	Ebola virus	EBOV	United Kingdom, Sierra Leone	Diagnostic test accuracy study	8 (114*)	Not reported	Whole blood	Positivity at various time points	/-B-/-/-/		8/8
Formenty 2006	Filoviridae	Ebola virus	EBOV	Democratic Republic of the Congo	Case series	16	Not reported	Serum; Oral fluid	Not reported	/-B-/-B-/		8/14		10/16
Southern 2015	Filoviridae	Ebola virus	EBOV	USA	Diagnostic test accuracy study	Not reported	Not reported	Urine; Whole blood	Not reported	B-B-/-/-/	10/13	23/27
Ji 2016	Filoviridae	Ebola virus	EBOV	Sierra Leone	Case series	285	Median age (IQR): 28 (19-38)	Whole blood	Time to viral clearance	/-B-/-/-/		285/285
Gay-Andrieu 2017	Filoviridae	Ebola virus	EBOV	Guinea	Diagnostic test accuracy study	47 (156*)	Not reported	Urine; Whole blood; Saliva	Not reported	C-B-/-B-/	3/3	47/47		34/35
Kjaldgaard 2022	Filoviridae	Ebola virus	EBOV	Democratic Republic of the Congo	Case series	307	Not extractable	Blood	Time to viral clearance	/-B-/-/-/		307/307
Mello 2020	Flaviviridae	Dengue virus	DENV	Brazil	Case series	13	Age range: 22-75 years	Blood; CSF	Not reported	/-B-/-/-B		2/5			3/5
Humaidi 2021	Flaviviridae	Dengue virus	DENV	Singapore	Diagnostic test accuracy study	39	Not reported	Urine; Serum; Saliva	Positivity at various time points	A-A-/-A-/	27/39	39/39		31/39
Zvereva 2023	Flaviviridae	Dengue virus	DENV	Russia	Retrospective cohort study	182	Median (range) age: 32 (1-65) years	Urine; Plasma; Saliva	Positivity at various time points	A-A-/-A-/	130/146	142/146		120/146
Du 2026	Flaviviridae	Dengue virus	DENV	China	Other: Laboratory/methodological study	33	Median age: 43	Urine; Stool	Time to viral clearance	A-/-A-/-/	32/39		2/32
Solomon 2000	Flaviviridae	Dengue virus	DENV	Vietnam	Case control study	21	Age range: 0-39 years	Serum; CSF	Not reported	/-B-/-/-B		5/19			3/19
Hirayama 2012	Flaviviridae	Dengue virus	DENV	Japan	Diagnostic test accuracy study	53	Median age (range): 30 (9-65) years	Urine; Serum	Positivity at various time points	A-A-/-/-/	24/53	37/52
Korhonen 2014	Flaviviridae	Dengue virus	DENV	Finland	Diagnostic test accuracy study	14	Age range: 21-60 years	Urine; Serum; Saliva	Positivity at various time points	A-A-/-A-/	12/22	21/21		15/21
VandenBossche 2015	Flaviviridae	Dengue virus	DENV	Belgium	Diagnostic test accuracy study	21	Not reported	Urine; Serum	Positivity at various time points	A-B-/-/-/	2/5	4/5
Andries 2015	Flaviviridae	Dengue virus	DENV	Cambodia	Diagnostic test accuracy study	267	Median (age range): 9 (3-16) years	Urine; Plasma; Saliva	Positivity at various time points	A-A-/-A-/	97/243	220/243		121/243
NgweTun 2020	Flaviviridae	Dengue virus	DENV	Japan	Case series	5	Age range: 7-24 years	Blood; CSF	Not reported	/-B-/-/-B		3/5			2/5
Barzon 2021	Flaviviridae	Dengue virus	DENV	Italy	Case series	12	Age range: <10-70 years	Urine; Plasma; Saliva	Time to viral clearance	A-A-/-B-/	11/12	9/12		7/10
Belaunzarán-Zamudio 2021	Flaviviridae	Dengue virus	DENV	Mexico	Prospective cohort study	82	Median age (IQR): 22.5 (6-68) years	Urine; Plasma	Positivity at various time points	A-A-/-/-/	37/82	58/82
Mishra 2024	Flaviviridae	Dengue virus	DENV	India	Cross sectional study	130	Ages < 5 years	Serum; CSF	Not reported	/-B-/-/-B		0/5			0/5
Vita 2024	Flaviviridae	Dengue virus	DENV	Italy	Case series	6	Not reported	Urine; Serum; Saliva	Positivity at various time points	A-A-/-A-/	3/6	5/5		5/6
Stauber 2025	Flaviviridae	Dengue virus	DENV	Brazil	Cross sectional study	88	Median age: 20	Urine; Serum; Oral fluid	Positivity at various time points	A-B-/-B-/	5/88	53/88		1/88
Matusali 2025	Flaviviridae	Dengue virus	DENV	Italy	Prospective cohort study	42	Median age (IQR): 38 (30-52) years	Urine; Whole blood; Saliva	True	A-A-/-A-/	18/42	34/39		16/21
Puchhammer-Stockl 1995	Flaviviridae	Tick-borne encephalitis virus	TBEV	Austria	Diagnostic test accuracy study	59	Not reported	Serum; CSF	Not reported	/-B-/-/-B		1/46			1/59
Saksida 2005	Flaviviridae	Tick-borne encephalitis virus	TBEV	Slovenia	Prospective cohort study	34	Not reported	Serum; CSF	Not reported	/-B-/-/-B		Not extractable			Not extractable
Veje 2018	Flaviviridae	Tick-borne encephalitis virus	TBEV	Sweden	Diagnostic test accuracy study	129	Not reported	Serum; Feces; Nasopharyngeal swab; CSF	Not reported	/-B-C-C-B		8/129	0/2	0/4	0/88
Grygorczuk 2022	Flaviviridae	Tick-borne encephalitis virus	TBEV	Poland	Prospective cohort study	95	Median age (range): 47 years (19-79)	Plasma; CSF	Not reported	/-B-/-/-B		4/95			0/73
Quarsten 2024	Flaviviridae	Tick-borne encephalitis virus	TBEV	Norway	Case series	11	Median age (range): 44 years (30-79)	Urine; Serum; Saliva	Not reported	B-B-/-B-/	0/11	0/11		0/11
Yoon 2017	Flaviviridae	Zika virus	ZIKV	Republic of Korea	Case series	14	Median age (range): 34 years (19-64)	Urine; Serum; Respiratory	Positivity at various time points	A-A-/-A-/	13/13	7/13		8/14
Burger-Calderon 2018	Flaviviridae	Zika virus	ZIKV	Nicaragua	Prospective cohort study	70 (142*)	Not extractable	Urine; Serum/Plasma; Saliva	Time to viral clearance	A-A-/-A-/	38/70	25/70		30/69
Calvet 2023	Flaviviridae	Zika virus	ZIKV	Brazil	Prospective cohort study	260	Median age for male/female: 35.0/36.5	Urine; Plasma; Rectal swab; Saliva	Time to viral clearance	A-A-A-A-/	224/260	90/260	165/260	171/260
George 2017	Flaviviridae	Zika virus	ZIKV	USA	Prospective cohort study	80	Median age (range): 37 years (7–73)	Urine; Serum	Positivity at various time points	A-A-/-/-/	61/80	30/80
Jeong 2017	Flaviviridae	Zika virus	ZIKV	Republic of Korea	Case series	9	Not reported	Urine; Serum; Saliva	Time to viral clearance	A-A-/-A-/	9/9	3/8		5/8
Rossini 2017	Flaviviridae	Zika virus	ZIKV	Italy	Case series	10	Median age (range): 47 years (15-76)	Urine; Whole blood	Positivity at various time points	A-A-/-/-/	9/10	7/10
DaSilva 2017	Flaviviridae	Zika virus	ZIKV	Brazil	Prospective cohort study	35 (40*)	Median age (range): 44 (22-72) years	Serum; CSF	Not reported	/-B-/-/-B		3/35			2/35
Joguet 2017	Flaviviridae	Zika virus	ZIKV	Guadeloupe (France)	Prospective cohort study	15	Mean age (range): 35 years (25–44)	Urine; Whole blood	Time to viral clearance	A-A-/-/-/	15/15	14/15
Jia 2018	Flaviviridae	Zika virus	ZIKV	China	Case series	13 (925*)	Mean age (range): 12 years (5-46)	Urine; Serum; Saliva	Time to viral clearance	A-A-/-A-/	13/13	6/13		13/13
Barzon 2018	Flaviviridae	Zika virus	ZIKV	Italy	Case series	30	Median age (IQR): 41 years (30-50)	Urine; Plasma; Saliva	Time to viral clearance	A-A-/-A-/	27/29	17/30		18/26
Paz-Bailey 2018	Flaviviridae	Zika virus	ZIKV	Puerto Rico	Prospective cohort study	295	Mean age (range): 36.3 (<1 to 83) years	Urine; Serum; Saliva	Time to viral clearance	A-A-/-A-/	136/231	251/284		14/291
Tozetto-Mendoza 2019	Flaviviridae	Zika virus	ZIKV	Brazil	Prospective cohort study	94 (235*)	Median age (IQR): 41 years (31-54)	Urine; Plasma	Time to viral clearance	A-A-/-/-/	74/78	70/94
BritoFerreira 2020	Flaviviridae	Zika virus	ZIKV	Brazil	Case series	87 (201*)	Median age (IQR): 48 (34–63) years	Serum; CSF	Not reported	/-B-/-/-B		41/87			19/87
Stone 2020	Flaviviridae	Zika virus	ZIKV	USA	Prospective cohort study	53	Not reported	Urine; Whole blood; Saliva	Time to viral clearance	A-A-/-A-/	23/53	46/53		20/53
Lustig 2020	Flaviviridae	Zika virus	ZIKV	Israel	Case series	14	Not reported	Urine; Whole blood	Time to viral clearance	A-A-/-/-/	11/14	14/14
Belaunzarán-Zamudio 2021	Flaviviridae	Zika virus	ZIKV	Mexico	Prospective cohort study	37 (467*)	Median age: 33	Urine; Plasma	Positivity at various time points	A-A-/-/-/	23/37	19/37
Ferrés 2024	Hantaviridae	Andes virus	ANDV	Chile	Prospective cohort study	131	Median age: 33.9 years	Urine; Buffy coat; Nasopharyngeal swap	Positivity at various time points	A-A-/-A-/	8/60	131/131		21/131
Pettersson 2011	Hantaviridae	Puumala virus	PUUV	Sweden	Case series	33	Mean 52 years, range 26-82.	Plasma; Saliva	Positivity at various time points	/-A-/-A-/		27/33		20/33
Reynes 2023	Hantaviridae	Puumala virus	PUUV	France	Case series	67 (149*)	Median age (IQR): 37 (32-49)	Urine; Plasma	Positivity at various time points	A-A-/-/-/	25/67	64/67
Shafique 2009	Hepaciviridae	Hepatitis C virus	HCV	Pakistan	Cross sectional study	80	Not extractable	Urine; Serum; Saliva	Not reported	B-B-/-B-/	10/80	80/80		31/80
Hsu 1991	Hepaciviridae	Hepatitis C virus	HCV	USA	Cross sectional study	19	Not reported	Urine; Blood; Stool; Saliva	Not reported	B-B-B-B-/	0/18	19/19	0/7	0/16
Liou 1992	Hepaciviridae	Hepatitis C virus	HCV	China	Cross sectional study	52	Not reported	Urine; Serum; Saliva	Not reported	B-B-/-B-/	2/29	42/52		15/31
Numata 1993	Hepaciviridae	Hepatitis C virus	HCV	Japan	Cross sectional study	23 (37*)	Not extractable	Urine; Serum; Saliva	Not reported	B-B-/-B-/	13/23	23/23		8/23
Roy 1995	Hepaciviridae	Hepatitis C virus	HCV	Scotland	Randomised controlled trial	14	Mean age (SD) Treatment/Observation: 41.6 (6.8) / 33.7 (7.1) years	Serum; Saliva	Positivity at various time points	/-A-/-A-/		7/7		4/7
Caldwell 1996	Hepaciviridae	Hepatitis C virus	HCV	USA	Cross sectional study	33	Mean age (SD): 47 (14) years	Urine; Serum; Saliva	Not reported	B-B-/-B-/	0/12	12/12		0/12
Kage 1997	Hepaciviridae	Hepatitis C virus	HCV	Japan	Case series	11	Not reported	Serum; Saliva	Positivity at various time points	/-A-/-A-/		11/11		4/11
Maggi 1999	Hepaciviridae	Hepatitis C virus	HCV	Italy	Case series	12	Age range: 44-84 years	Serum; CSF	Not reported	/-B-/-/-B		7/7			5/7
Beld 2000	Hepaciviridae	Hepatitis C virus	HCV	The Netherlands	Case series	6	Not reported	Plasma; Feces	Positivity at various time points	/-B-B-/-/		6/6	4/6
Heidrich 2016	Hepaciviridae	Hepatitis C virus	HCV	Germany	Cross sectional study	98	Median age (range): 57.0 years (34.0-80.7)	Serum; Stool	Not reported	/-B-B-/-/		98/98	68/98
Monrroy 2017	Hepaciviridae	Hepatitis C virus	HCV	Chile	Case series	12	Mean age (range): 60 years (27-75)	Plasma; Stool	Not reported	/-B-B-/-/		12/12	10/12
Lu 2019	Hepaciviridae	Hepatitis C virus	HCV	China	Cross sectional study	95	Not reported	Urine; Plasma	Not reported	B-B-/-/-/	36/60	60/95
Moisset 2013	Hepeviridae	Hepatitis E virus	HEV	France	Case report	1	36 years	Serum; CSF	Not reported	/-C-/-/-C		1/1			0/1
Silva 2016	Hepeviridae	Hepatitis E virus	HEV	Switzerland	Case report	1	51 years	Plasma; CSF	Time to viral clearance	/-C-/-/-C		1/1			1/1
Kamar 2011	Hepeviridae	Hepatitis E virus	HEV	France, United Kingdom	Case series	7	Not reported	Serum; Fecal sample; CSF	Not reported	/-C-/-/-C		3/3	1/1		0/2
Aggarwal 2000	Hepeviridae	Hepatitis E virus	HEV	India	Case series	20	Age range: 19-36 years	Serum; Stool	Positivity at various time points	/-A-A-/-/		16/20	16/20
Takahashi 2007	Hepeviridae	Hepatitis E virus	HEV	Japan	Case series	11	Age range: 30-86 years	Serum; Feces	Time to viral clearance	/-A-A-/-/		11/11	11/11
Chandra 2010	Hepeviridae	Hepatitis E virus	HEV	India	Case series	60	Mean age (SD): 29.2 (8.92) years	Serum; Stool	Positivity at various time points	/-A-A-/-/		51/60	42/60
Comont 2014	Hepeviridae	Hepatitis E virus	HEV	France	Case report	1	73 years	Serum; CSF	Not reported	/-C-/-/-C		1/1			1/1
VanDenBerg 2014	Hepeviridae	Hepatitis E virus	HEV	The Netherlands	Case control study	10 (402*)	Age range: 33-69 years	Serum; Feces; CSF	Not reported	/-B-C-/-B		3/10	1/2		0/5
Geng 2016	Hepeviridae	Hepatitis E virus	HEV	China	Cross sectional study	9	Not reported	Urine; Serum	Positivity at various time points	B-B-/-/-/	4/9	9/9
Velay 2017	Hepeviridae	Hepatitis E virus	HEV	France	Case report	1	55 years	Serum; CSF	Not reported	/-C-/-/-C		1/1			1/1
Fritz 2018	Hepeviridae	Hepatitis E virus	HEV	Germany	Cross sectional study	4 (72*)	Not extractable	Serum; CSF	Not reported	/-C-/-/-C		3/4			1/4
Rivero-Juarez 2018	Hepeviridae	Hepatitis E virus	HEV	Spain	Case control study	8 (34*)	Age range: 19-77 years	Serum; Saliva	Not reported	/-B-/-B-/		8/8		8/8
Goel 2020	Hepeviridae	Hepatitis E virus	HEV	India	Case series	17 (25*)	Median age (range): 25 (19-61)	Serum; Stool	Positivity at various time points	/-A-A-/-/		17/17	12/13
Rahmig 2020	Hepeviridae	Hepatitis E virus	HEV	Germany	Case report	1	42 years	Serum; Stool; CSF	Not reported	/-C-C-/-C		1/1	1/1		1/1
Fritz-Weltin 2021	Hepeviridae	Hepatitis E virus	HEV	Germany	Case control study	1 (243*)	46 years	Serum; CSF	Not reported	/-C-/-/-C		1/1			0/1
Hafkesbrink 2024	Hepeviridae	Hepatitis E virus	HEV	Germany	Case report	1	33 years	Serum; CSF	Not reported	/-C-/-/-C		1/1			1/1
DomonovaÉA 2012	Matonaviridae	Rubella virus	RuV	Russia	Diagnostic test accuracy study	107	Age range: 10-42 years	Serum; Saliva	Not reported	/-B-/-B-/		14/67		62/67
Uchino 2020	Matonaviridae	Rubella virus	RuV	Japan	Diagnostic test accuracy study	267	Adult majority	Urine; Serum/plasma; Throat swab	Not reported	B-B-/-B-/	207/237	219/257		245/254
Mosquera 2006	Matonaviridae	Rubella virus	RuV	Spain	Diagnostic test accuracy study	59	Mean age (range): 27.1 (3-58) years	Urine; Serum; Pharyngeal swab	Not reported	B-B-/-B-/	6/42	13/42		22/42
Messedi 2014	Matonaviridae	Rubella virus	RuV	Tunisia	Cross sectional study	280	Not reported	Serum; Throat swab; CSF	Not reported	/-C-/-C-C		6/27		14/49	3/21
Singh 2015	Matonaviridae	Rubella virus	RuV	India	Case control study	39	Median age (range): 8.5 (0.5-30) years	Urine; Blood; Throat swab	Not reported	B-B-/-B-/	5/6	1/9		2/8
Dashti 2020	Matonaviridae	Rubella virus	RuV	Iran	Cross sectional study	54	Age range: 1-190 months	CSF	Not reported	/-/-/-/-C					1/1
Kanbayashi 2023	Matonaviridae	Rubella virus	RuV	Japan	Cross sectional study	251	Median age (IQR): 35 (25-43) years	Urine; Serum/plasma; Throat swab	Not reported	B-B-/-B-/	131/221	109/192		188/222
Thomas 2012	Nairoviridae	Crimean-Congo hemorrhagic fever virus	CCHFV	Kosovo	Case series	14 (211*)	Not extractable	Urine; Serum	Positivity at various time points	A-A-/-/-/	5/14	14/14
Yagci-Caglayik 2020	Nairoviridae	Crimean-Congo hemorrhagic fever virus	CCHFV	Turkey	Case series	18	Mean age (SD): 45 (20.6)	Urine; Serum; Fecal swab; Oral swab	Time to viral clearance	A-A-A-A-/	12/18	15/18	11/18	15/18
Sahay 2021	Nairoviridae	Crimean-Congo hemorrhagic fever virus	CCHFV	India	Case series	34 (124*)	Age range 13-95	Urine; EDTA blood	Time to viral clearance	A-A-/-/-/	5/34	34/34
Zhu 2015	Orthomyxoviridae	Influenza A virus	IAV	China	Prospective cohort study	18	Age range: 47-88 years	Urine; Serum; Feces; Throat swab	Time to viral clearance	A-A-A-A-/	18/18	12/17	16/18	18/18
Yu 2013	Orthomyxoviridae	Influenza A virus	IAV	China	Prospective cohort study	12	Range 37 - 86 years	Urine; Blood; Stool; Sputum; CSF	Time to viral clearance	A-A-A-A-C	0/12	0/12	6/12	10/12	0/3
Ito 1999	Orthomyxoviridae	Influenza A virus	IAV	Japan	Case control study	40	Mean age cases/controls: 5.7/3.8	PBMC; Throat swab; CSF	Not reported	/-B-/-B-B		1/40		40/40	1/11
Kaiser 2001	Orthomyxoviridae	Influenza A virus	IAV	USA	Randomised controlled trial	16	Median age (range): 22 years (20-38)	PBMC; Nasopharyngeal wash	Time to viral clearance	/-A-/-A-/		0/16		16/16
To 2010	Orthomyxoviridae	Influenza A virus	IAV	China	Case series	22	Median age: 21	Urine; Serum; Stool; Respiratory specimen	Time to viral clearance	A-A-A-A-/	1/14	0/13	4/9	22/22
Suryaprasad 2011	Orthomyxoviridae	Influenza A virus	IAV	USA	Case series	35	Age range: 0-71 years	Stool; Nasopharyngeal swab	Time to viral clearance	/-/-A-A-/			2/35	35/35
Omari 2011	Orthomyxoviridae	Influenza A virus	IAV	Israel	Case series	6	Mean age: 7.4 years	Nasopharyngeal swab; CSF	Not reported	/-/-/-B-B				6/6	0/6
Hu 2013	Orthomyxoviridae	Influenza A virus	IAV	China	Prospective cohort study	14	Median age (IQR): 74 years (60-78)	Urine; Serum; Stool; Throat swab	Positivity at various time points	A-A-A-A-/	11/14	12/14	12/14	13/14
Minodier 2017	Orthomyxoviridae	Influenza B virus	IBV	France	Prospective cohort study	331	Mean age: 35.8 years	Stool; Nasopharyngeal swab	Not reported	/-/-B-B-/			13/72	72/72
Hayase 1997	Orthomyxoviridae	Influenza B virus	IBV	Japan	Case report	1	31 years	CSF	Positivity at various time points	/-/-/-/-C					1/1
Dilantika 2010	Orthomyxoviridae	Influenza B virus	IBV	Indonesia	Cross sectional study	60 (733*)	Median age 15 months (IQR 9-24mo)	Stool; Nasal/throat swab	Not reported	/-/-B-B-/			17/60	45/60
McCullers 1999	Orthomyxoviridae	Influenza B virus	IBV	USA	Case report	1	6 years	CSF	Not reported	/-/-/-/-C					1/1
Ng 2014	Orthomyxoviridae	Influenza B virus	IBV	China	Randomised controlled trial	796	Not reported	Throat sample	Positivity at various time points	/-/-/-B-/				60/60
Matsuzono 1994	Paramyxoviridae	Measles virus	MeV	Japan	Case series	32	Age range: 0-14 years	Serum; Throat swab; CSF	Positivity at various time points	/-B-/-B-C		24/32		13/16	3/4
Nakayama 1995	Paramyxoviridae	Measles virus	MeV	Japan	Case series	32	Age range: 0-22 years	Plasma; Nasopharyngeal swab; CSF	Positivity at various time points	/-A-/-A-C		28/28		24/25	7/7
Riddell 2001	Paramyxoviridae	Measles virus	MeV	Australia	Case series	74	Not reported	Urine; Serum; Throat swab	Positivity at various time points	A-A-/-A-/	10/15	22/64		11/15
Permar 2001	Paramyxoviridae	Measles virus	MeV	Zambia	Cohort study	47	Not extractable	Urine; PBMC; Nasopharyngeal swab	Positivity at various time points	A-B-/-A-/	24/31	7/27		20/29
Mosquera 2002	Paramyxoviridae	Measles virus	MeV	Spain	Cross sectional study	Not extractable	Not reported	Serum; Pharyngeal swab; CSF	Not reported	/-C-/-C-C		0/15		5/5	2/22
Yong 2008	Paramyxoviridae	Measles virus	MeV	Malaysia	Cross sectional study	12 (220*)	Not reported	CSF	Not reported	/-/-/-/-C					4/12
Fox 2013	Paramyxoviridae	Measles virus	MeV	Vietnam	Case series	15	Median age: 21 years	Throat swab; CSF	Not reported	/-/-/-C-C				1/1	0/14
Magurano 2015	Paramyxoviridae	Measles virus	MeV	Italy	Cross sectional study	667 (815*)	Not reported	Urine; Oral fluid; CSF	Not reported	C-/-/-C-C	472/615			75/154	1/3
Dashti 2020	Paramyxoviridae	Mumps virus	MuV	Iran	Cross sectional study	8 (54*)	Not reported	CSF	Not reported	/-/-/-/-C					8/8
Tan 2011	Paramyxoviridae	Mumps virus	MuV	Canada	Diagnostic test accuracy study	85 (115*)	Not reported	Urine*; Buccal swab; CSF*	Not reported	B-/-/-B-C	5/18			15/19	1/2
RibasMLA 2018	Paramyxoviridae	Mumps virus	MuV	Cuba	Cross sectional study	116	Not extractable	Urine; Serum*; Respiratory	Not reported	B-B-/-B-/	5/11	23/116		4/6
Valassina 2000	Paramyxoviridae	Mumps virus	MuV	Italy	Cross sectional study	2 (277*)	Mean age: 29.2	CSF	Not reported	/-/-/-/-C					2/2
Poggio 2000	Paramyxoviridae	Mumps virus	MuV	Argentina	Diagnostic test accuracy study	101	Not reported	CSF	Not reported	/-/-/-/-C					44/46
Uchida 2005	Paramyxoviridae	Mumps virus	MuV	Japan	Diagnostic test accuracy study	73	Not reported	Throat swab; CSF	Not reported	/-/-/-C-C				33/33	20/20
Krause 2006	Paramyxoviridae	Mumps virus	MuV	Ireland	Diagnostic test accuracy study	Not reported	Not reported	Urine; Respiratory; CSF	Not reported	C-/-/-C-C	16/26			119/124	5/5
Yoshida 2007	Paramyxoviridae	Mumps virus	MuV	Japan	Diagnostic test accuracy study	36	Not reported	Salivary swab*; CSF*	Not reported	/-/-/-C-C				5/5	2/2
Hatchette 2009	Paramyxoviridae	Mumps virus	MuV	Canada	Diagnostic test accuracy study	155 (531*)	Median 23 years	Urine; Respiratory	Not reported	B-/-/-B-/				122/155
Carr 2010	Paramyxoviridae	Mumps virus	MuV	United Kingdom	Cross sectional study	Not reported	Not reported	CSF	Not reported	/-/-/-/-C					12/12
Hosseininasab 2011	Paramyxoviridae	Mumps virus	MuV	Iran	Cross sectional study	11 (65*)	Mean age: 5.52 years	CSF	Not reported	/-/-/-/-C					11/11
Mallewa 2013	Paramyxoviridae	Mumps virus	MuV	Malawi	Prospective cohort study	29 (513*)	Median (IQR) age: 30 (7-78) months	CSF	Not reported	/-/-/-/-C					29/29
Bárcena-Panero 2014	Paramyxoviridae	Mumps virus	MuV	Spain	Cross sectional study	6 (158*)	Age range: 3-29 years	CSF	Not reported	/-/-/-/-C					6/6
Cilla 2014	Paramyxoviridae	Mumps virus	MuV	Spain	Cross sectional study	42	Mean age (SD): 9.2 (3.1) years	CSF	Not reported	/-/-/-/-C					18/34
Rasti 2016	Paramyxoviridae	Mumps virus	MuV	Iran	Cross sectional study	3 (66*)	Mean (SD) age: 2.5 (3.1) years	CSF	Not reported	/-/-/-/-C					3/3
Gouma 2016	Paramyxoviridae	Mumps virus	MuV	The Netherlands	Retrospective cohort study	1112	Median age (IQR): 22 (20-24) years	Urine; Saliva	Not reported	B-/-/-B-/	98/150			33/33
Nunn 2018	Paramyxoviridae	Mumps virus	MuV	Canada	Diagnostic test accuracy study	131	Median (range) age: 27 (1-72) years	Urine; Buccal swab	Not reported	B-/-/-B-/	12/21			32/36
Taherkhani 2021	Paramyxoviridae	Mumps virus	MuV	Iran	Cross sectional study	4 (73*)	Not extractable	CSF	Not reported	/-/-/-/-C					4/4
Khalili 2022	Paramyxoviridae	Mumps virus	MuV	Iran	Case series	1 (103*)	13 months	Rectal swab; Throat swab; CSF	Not reported	/-/-/-/-C			0/1	0/1	1/1
Safavi 2022	Paramyxoviridae	Mumps virus	MuV	Iran	Cross sectional study	5 (200*)	Mean (SD) age: 48.8 (46.6) months	CSF	Not reported	/-/-/-/-C					5/5
Li 2024	Paramyxoviridae	Mumps virus	MuV	China	Cross sectional study	2 (296*)	Not reported	CSF	Not reported	/-/-/-/-C					2/2
Hassan 2018	Paramyxoviridae	Nipah virus	NiV	Bangladesh	Case series	6 (355*)	Not reported	Oral swab	Positivity at various time points	/-/-/-C-/				6/6
Yadav 2022	Paramyxoviridae	Nipah virus	NiV	India	Case report	1	12	Blood; Bronchial wash; CSF	Not reported	/-C-/-C-C		1/1		1/1	1/1
Chadha 2006	Paramyxoviridae	Nipah virus	NiV	India	Case series	5	Not reported	Urine	Not reported	C-/-/-/-/	5/6
Arunkumar 2019	Paramyxoviridae	Nipah virus	NiV	India	Case series	23	Median age of 45 years	Blood	Not reported	/-C-/-/-/		18/18
Proenca-Modena 2012	Paramyxoviridae	Parainfluenzavirus	HPIV	Brazil	Cross sectional study	121	Mean age (SD): 5.9 (3.2) years	Peripheral blood; Nasopharyngeal secretion	Not reported	/-B-/-B-/		0/6		1/6
Minodier 2017	Paramyxoviridae	Parainfluenzavirus	HPIV	France	Prospective cohort study	331	Mean age: 35.8 years	Stool; Nasopharyngeal swab	Not reported	/-/-C-C-/			1/4	6/6
Kalimuddin 2013	Paramyxoviridae	Parainfluenzavirus	HPIV	Singapore	Case report	1	47 years	Serum; Nasopharyngeal swab	Positivity at various time points	/-C-/-C-/		1/1		1/1
Shen 2023	Paramyxoviridae	Parainfluenzavirus	HPIV	China	Cross sectional study	558	Range 0 to 55 years	Fecal sample	Not reported	/-/-C-/-/			6/6
Cardoso 2015	Peribunyaviridae	Oropouche virus	OROV	Brazil	Cross sectional study	5 (529*)	Mean age 30.6	Blood	Not reported	/-C-/-/-/		5/5
Martins-Luna 2020	Peribunyaviridae	Oropouche virus	OROV	Peru	Cross sectional study	131 (496*)	Not extractable	Serum	Not reported	/-C-/-/-/		131/131
Pomari 2024	Peribunyaviridae	Oropouche virus	OROV	Italy	Diagnostic test accuracy study	16 samples	Not reported	Urine; Serum	Not reported	C-C-/-/-/	3/4	5/5
Weidmann 2003	Peribunyaviridae	Oropouche virus	OROV	Brazil	Diagnostic test accuracy study	30	Not reported	Serum	Not reported	/-C-/-/-/		28/30
Bastos 2012	Peribunyaviridae	Oropouche virus	OROV	Brazil	Cross sectional study	3 (110*)	Mean age 37 years	CSF	Not reported	/-/-/-/-C					3/3
Bastos 2014	Peribunyaviridae	Oropouche virus	OROV	Brazil	Cross sectional study	3 (165*)	Not reported	CSF	Not reported	/-/-/-/-C					3/3
Alva-Urcia 2017	Peribunyaviridae	Oropouche virus	OROV	Peru	Cross sectional study	12 (139*)	Not extractable	Serum	Not reported	/-C-/-/-/		12/12
Wise 2018	Peribunyaviridae	Oropouche virus	OROV	Ecuador	Case report	1	41 years	Plasma	Not reported	/-C-/-/-/		1/1
deSouzaCosta 2019	Peribunyaviridae	Oropouche virus	OROV	Brazil	Cross sectional study	20 (453*)	Not extractable	Blood	Not reported	/-C-/-/-/		20/20
Fonseca 2020	Peribunyaviridae	Oropouche virus	OROV	Brazil	Case series	Not reported	Not reported	Urine; Blood; Respiratory	Not reported	C-C-/-C-/	1/1	2/2		2/2
Ciuoderis 2022	Peribunyaviridae	Oropouche virus	OROV	Colombia	Cross sectional study	105 (791*)	Not reported	Blood	Not reported	/-C-/-/-/		87/105
Bird 2007	Phenuiviridae	Rift Valley fever virus	RVFV	USA	Diagnostic test accuracy study	33	Not extractable	Serum	Positivity at various time points	/-B-/-/-/		49/62
Rosen 2000	Picobirnaviridae	Picobirnavirus	PBV	USA	Cross sectional study	5 (12*)	Not reported	Stool	Not reported	/-/-C-/-/			5/5
Bhattacharya 2007	Picobirnaviridae	Picobirnavirus	PBV	India	Cross sectional study	21 (850*)	Not reported	Stool	Not reported	/-/-C-/-/			21/21
Ganesh 2010	Picobirnaviridae	Picobirnavirus	PBV	India	Cross sectional study	23 (1112*)	Not reported	Stool	Not reported	/-/-C-/-/			23/23
Ganesh 2011	Picobirnaviridae	Picobirnavirus	PBV	India	Case report	1	3 years	Stool	Not reported	/-/-C-/-/			1/1
Kapusinszky 2012	Picobirnaviridae	Picobirnavirus	PBV	USA	Case series	1 (2*)	Age <1 years	Stool	Time to viral clearance	/-/-C-/-/			1/1
Li 2002	Picornaviridae	Enterovirus A71	EVA71	Taiwan	Case series	90	Age range: 0-9 years	Plasma; Stool; Throat swab; CSF	Not reported	/-B-B-B-B		3/15	13/26	16/26	0/12
Pérez-Vélez 2007	Picornaviridae	Enterovirus A71	EVA71	USA	Case series	16	Age range: 0-9 years	Urine; Blood; Rectal swab; Throat swab; CSF	Not reported	C-C-B-B-B	1/2	0/3	7/8	6/6	5/16
Han 2010	Picornaviridae	Enterovirus A71	EVA71	China	Case series	34	Mean age (SD): 2.3 (1.6) years old	Feces; Throat swab	Time to viral clearance	/-/-A-A-/			34/34	34/34
Tsai 2014	Picornaviridae	Enterovirus A71	EVA71	Taiwan	Case series	66	Not reported	Blood; Rectal swab; Throat swab; CSF	Not reported	/-B-B-B-B		10/66	33/66	40/66	11/66
Wang 2015	Picornaviridae	Enterovirus A71	EVA71	China	Cross sectional study	242 (396*)	Age range: 0-12 years	Serum; Stool; CSF	Not reported	/-B-B-/-B		151/200	242/242		5/92
Casas-Alba 2017	Picornaviridae	Enterovirus A71	EVA71	Spain	Case series	40 (57*)	Median age: 27.7 months	Stool; Nasopharyngeal swab; CSF	Not reported	/-/-B-B-B			29/35	27/40	4/37
Taravilla 2019	Picornaviridae	Enterovirus A71	EVA71	Spain	Case series	22 (30*)	Age range: 0-7 years	Anal swab; Nasopharyngeal aspirate; CSF	Not reported	/-/-B-B-B			5/20	15/20	1/21
Leon 2020	Picornaviridae	Enterovirus A71	EVA71	Spain	Prospective cohort study	16 (20*)	Not extractable	Plasma; Stool; Nasopharyngeal swab; CSF	Not reported	/-B-B-B-B		0/8	9/15	10/16	0/15
Zhou 2023	Picornaviridae	Enterovirus A71	EVA71	China	Cohort study	97 (276*)	Median age (IQR): 2 years (1-3)	Plasma; Stool; Throat swab; CSF	Not reported	/-B-B-B-B		1/95	63/79	59/93	2/31
Munné 2006	Picornaviridae	Hepatitis A virus	HAV	Argentina	Prospective cohort study	20	Mean age (range): 6 (1-14) years	Blood; Stool	Positivity at various time points	/-A-A-/-/		18/20	17/20
Tjon 2006	Picornaviridae	Hepatitis A virus	HAV	The Netherlands	Prospective cohort study	27	Median age (IQR): 33 (23-42) years	Serum; Faeces	Time to viral clearance	/-A-A-/-/		27/27	27/27
Joshi 2014	Picornaviridae	Hepatitis A virus	HAV	India	Cross sectional study	70	Median age (range): 6 (1.6-15) years	Urine; Serum; Stool; Saliva	Not reported	B-B-B-B-/	8/65	44/65	34/65	5/57
Leon 2015	Picornaviridae	Hepatitis A virus	HAV	Brazil	Prospective cohort study	10	Mean age (SD): 14.3 (7.6) years	Serum; Saliva	Positivity at various time points	/-A-/-A-/		10/10		9/10
Joshi 2018	Picornaviridae	Hepatitis A virus	HAV	India	Cross sectional study	2515	Majority children	Blood; Fecal; CSF	Not reported	/-B-B-/-B		Not extractable	Not extractable		0/120
Ishizaka 2021	Picornaviridae	Hepatitis A virus	HAV	Japan	Prospective cohort study	57	Median age (IQR): 46 (36.8-52.3)	Plasma; Stool	Time to viral clearance	/-A-A-/-/		6/7	5/7
Proenca-Modena 2012	Picornaviridae	Rhinovirus	HRV	Brazil	Cross sectional study	121	Mean age (SD): 5.9 (3.2) years	Peripheral blood; Nasopharyngeal swab	Not reported	/-B-/-B-/		0/46		42/46
Minodier 2017	Picornaviridae	Rhinovirus	HRV	France	Cross sectional study	331	Mean age: 35.8 years	Fecal; Respiratory	Not reported	/-/-B-B-/			11/25	25/25
Kling 2005	Picornaviridae	Rhinovirus	HRV	South Africa	Cohort study	50	Mean age (SD): 7.4 (2.7) years	Nasal aspirate	Positivity at various time points	/-/-/-B-/				41/41
Wood 2011	Picornaviridae	Rhinovirus	HRV	United Kingdom	Prospective cohort study	39	Adolescents	RS	Positivity at various time points	/-/-/-B-/				29/29
Loeffelholz 2014	Picornaviridae	Rhinovirus	HRV	USA	Prospective cohort study	362	Age range: 0-1 years	Nasopharyngeal swab	Time to viral clearance	/-/-/-B-/				252/252
Capaul 2005	Picornaviridae	Rhinovirus	HRV	Switzerland	Diagnostic test accuracy study	Not reported	Not reported	CSF	Not reported	/-/-/-/-C					3/9
Xatzipsalti 2005	Picornaviridae	Rhinovirus	HRV	Greece	Cohort study	221	Mean age (range): 3.9 (0.5-14) years	Plasma; NPS	Not reported	/-B-/-B-/		10/88		88/88
Fuji 2011	Picornaviridae	Rhinovirus	HRV	Phillipines	Prospective cohort study	243	Not reported	Serum; NPS	Positivity at various time points	/-B-/-B-/		30/243		243/243
Harvala 2012	Picornaviridae	Rhinovirus	HRV	United Kingdom	Cross sectional study	Not reported	Not reported	Stool; TS; CSF	Not reported	/-/-C-C-C			26/26	1/1	1/1
Savolainen-Kopra 2013	Picornaviridae	Rhinovirus	HRV	Finland	Cross sectional study	429	Not reported	Stool; NS	Not reported	/-/-B-B-/			149/244	236/244
Lu 2017	Picornaviridae	Rhinovirus	HRV	USA	Cross sectional study	570	Not reported	Serum; NPS/TS	Not reported	/-B-/-B-/		57/570		570/570
Baillie 2020	Picornaviridae	Rhinovirus	HRV	South Africa	Case control study	422	Median age (IQR): 6.5 (3-14) months	Serum; NS/TS	Not reported	/-B-/-B-/		17/422		422/422
Proenca-Modena 2012	Pneumoviridae	Human metapneumovirus	HMPV	Brazil	Cross sectional study	121	Mean age (SD): 5.9 (3.2) years	Peripheral blood; Nasopharyngeal secretion	Not reported	/-B-/-B-/		0/21		9/21
Minodier 2017	Pneumoviridae	Human metapneumovirus	HMPV	France	Prospective cohort study	331	Mean age: 35.8 years	Stool; Nasopharyngeal swab	Not reported	/-/-B-B-/			2/9	9/9
SánchezFernández 2012	Pneumoviridae	Human metapneumovirus	HMPV	Spain	Case report	1	10 years	Nasal wash; CSF	Not reported	/-/-/-C-C				1/1	1/1
Maggi 2003	Pneumoviridae	Human metapneumovirus	HMPV	Italy	Cross sectional study	90	Mean age (SD): 7.8 (5.5) months	Plasma; Nasal swab	Not reported	/-B-/-B-/		7/17		23/23
Ebihara 2004	Pneumoviridae	Human metapneumovirus	HMPV	Japan	Cross sectional study	57 (637*)	Age range:0.5 - 6 years	Nasopharyngeal swab	Positivity at various time points	/-/-/-B-/				16/16
vonLinstow 2006	Pneumoviridae	Human metapneumovirus	HMPV	Denmark	Prospective cohort study	45	Age range: 0.5-38 months	Urine; Blood; Stool; Nasopharyngeal swab	Positivity at various time points	B-C-B-B-/	0/6	0/3	0/6	7/7
Arnold 2009	Pneumoviridae	Human metapneumovirus	HMPV	USA	Case series	9	Age range: 1-5 years	Nasal swab; CSF	Not reported	/-/-/-C-C				9/9	0/5
Niizuma 2014	Pneumoviridae	Human metapneumovirus	HMPV	Japan	Case report	1	3.5 years	Tracheal aspirate; CSF	Not reported	/-/-/-C-C				1/1	0/1
Proenca-Modena 2012	Pneumoviridae	Respiratory syncytial virus	RSV	Brazil	Cross sectional study	121	Mean age (SD): 5.9 (3.2) years	Peripheral blood; Nasopharyngeal secretion	Not reported	/-B-/-B-/		0/19		12/19
Minodier 2017	Pneumoviridae	Respiratory syncytial virus	RSV	France	Prospective cohort study	331	Mean age: 35.8 years	Stool; Nasopharyngeal swab	Not reported	/-/-B-B-/			0/20	20/20
vonLinstow 2006	Pneumoviridae	Respiratory syncytial virus	RSV	Denmark	Prospective cohort study	45	Age range: 0.5-38 months	Urine; Blood; Stool; Nasopharyngeal aspirate	Time to viral clearance	B-B-B-B-/	0/33	0/18	5/37	38/38
Kokturk 2015	Pneumoviridae	Respiratory syncytial virus	RSV	Turkey	Prospective cohort study	27	Age range: 49-82 years	Serum; Sputum	Not reported	/-B-/-B-/		3/17		12/17
Sugimoto 2020	Pneumoviridae	Respiratory syncytial virus	RSV	Japan	Case report	1	2 years	Bronchial aspirate; CSF	Positivity at various time points	/-/-/-C-C				1/1	1/1
Yui 2003	Pneumoviridae	Respiratory syncytial virus	RSV	Japan	Diagnostic test accuracy study	94	Age range: 1-48 months	PBMC; Nasopharyngeal swab	Not reported	/-B-/-B-/		38/94		91/94
Zlateva 2004	Pneumoviridae	Respiratory syncytial virus	RSV	Belgium	Case report	1	4 months	BAL; CSF	Not reported	/-/-/-C-C				1/1	1/1
Lee 2011	Pneumoviridae	Respiratory syncytial virus	RSV	USA	Prospective cohort study	50	Mean age: 70.6 years	Nasal swab	Time to viral clearance	/-/-/-B-/				50/50
Erez 2014	Pneumoviridae	Respiratory syncytial virus	RSV	Israel	Prospective cohort study	28	Age range: 11-195 days	CSF	Not reported	/-/-/-/-C					0/14
Esposito 2016	Pneumoviridae	Respiratory syncytial virus	RSV	Italy	Prospective cohort study	89	Age range: 0-16 months	Respiratory	Time to viral clearance	/-/-/-B-/				35/35
Cunningham 2021	Pneumoviridae	Respiratory syncytial virus	RSV	United Kingdom (16 countries)	Randomised controlled trial	175	Median (IQR) age: 4.8 (2.0-10.8; 1.0-22.0) months	Nasal swab	Time to viral clearance	/-/-/-B-/				40/42
Lui 2021	Pneumoviridae	Respiratory syncytial virus	RSV	China	Prospective cohort study	81	Median age (IQR): 75 (62-83) years	Respiratory	Positivity at various time points	/-/-/-B-/				81/81
Kiviat 1998	Retroviridae	Human immunodefiency virus	HIV	USA	Prospective cohort study	127	Mean 34.3	Plasma (RNA); Rectal sample (RNA)	Not reported	/-B-B-/-/		119/127	65/127
Zuckerman 2004	Retroviridae	Human immunodefiency virus	HIV	USA, Peru	Prospective cohort study	64	Median age (range): 35.5 years (23-57)	Plasma (RNA); Rectal secretion (RNA)	Positivity at various time points	/-B-B-/-/		37/37	35/37
Yapijakis 2006	Retroviridae	Human immunodefiency virus	HIV	Greece	Diagnostic test accuracy study	34	Median age: 38 years	Blood; Saliva (DNA)	Not reported	/-B-/-B-/		34/34		34/34
Wahl 2011	Retroviridae	Human immunodefiency virus	HIV	USA	Cross sectional study	106	Not reported	Blood (RNA); Oral swab/saliva (RNA)	Not reported	/-B-/-B-/		31/37		16/37
Fernández-González 2020	Retroviridae	Human immunodefiency virus	HIV	Spain	Prospective cohort study	12	Median age (IQR): 36 (33-40)	Plasma (RNA); Rectal swab (RNA)	Time to viral clearance	/-B-B-/-/		12/12	10/12
Liuzzi 1996	Retroviridae	Human immunodefiency virus	HIV	Italy	Prospective cohort study	26	Not reported	Plasma (RNA); Saliva (RNA)	Positivity at various time points	/-B-/-B-/		20/20		18/19
Pilcher 2001	Retroviridae	Human immunodefiency virus	HIV	USA	Prospective cohort study	18	Not reported	Plasma (RNA); Saliva (RNA); CSF (RNA)	Time to viral clearance	/-B-/-B-B		18/18		10/11	5/5
Yagyu 2002	Retroviridae	Human immunodefiency virus	HIV	Japan	Diagnostic test accuracy study	14	Not reported	Blood (DNA); Saliva (DNA)	Not reported	/-B-/-B-/		11/11		7/11
TwiggIII 2008	Retroviridae	Human immunodefiency virus	HIV	USA	Prospective cohort study	33	Median age: 38 years	Plasma (RNA); BAL (RNA)	Positivity at various time points	/-B-/-B-/		33/33		28/33
Chakrabarti 2009	Retroviridae	Human immunodefiency virus	HIV	USA	Cross sectional study	39 (10 controls)	Not reported	Urine (DNA); Blood (RNA); Feces (RNA)	Not reported	B-B-B-/-/	2/11	11/11	2/11
Sturdevant 2015	Retroviridae	Human immunodefiency virus	HIV	USA	Prospective cohort study	72	Median age (range): 36 (28-43) years	Serum (RNA); CSF (RNA)	Positivity at various time points	/-A-/-/-A		72/72			72/72
Phanuphak 2018	Retroviridae	Human immunodefiency virus	HIV	Thailand	Prospective cohort study	143	Mean age (SD): 25.8 (6.0) years	Plasma (RNA); Rectal secretion (RNA)	Positivity at various time points	/-B-B-/-/		137/137	70/108
Mzingwane 2019	Retroviridae	Human immunodefiency virus	HIV	South Africa	Prospective cohort study	20	Mean age (SD): 37.8 (6.4) years	Urine supernatant (RNA); Plasma (RNA)	Positivity at various time points	A-A-/-/-/	8/20	20/20
Mani 2014	Rhabdoviridae	Rabies virus	RABV	India	Diagnostic test accuracy study	13	Not reported	Saliva; CSF	Not reported	/-/-/-B-B				6/7	5/11
Crepin 1998	Rhabdoviridae	Rabies virus	RABV	France	Case series	9	Not reported	Saliva; CSF	Not reported	/-/-/-B-B				3/9	1/9
Wacharapluesadee 2002	Rhabdoviridae	Rabies virus	RABV	Thailand	Case series	4	Not reported	Urine; Saliva; CSF	Positivity at various time points	C-/-/-C-C	2/4			3/4	0/3
Susilawathi 2012	Rhabdoviridae	Rabies virus	RABV	Indonesia	Case series	104	Mean age (SD): 36.6 (20.7) years	Saliva; CSF	Not reported	/-/-/-B-B				28/101	10/48
Mani 2016	Rhabdoviridae	Rabies virus	RABV	India	Case series	24	Mean age (range): 27 (1-72) years	Saliva; CSF	Not reported	/-/-/-B-B				8/18	4/17
Damodar 2019	Rhabdoviridae	Rabies virus	RABV	India	Diagnostic test accuracy study	15 (130*)	Not reported	Saliva; CSF	Not reported	/-/-/-B-B				10/15	4/15
Li 2020	Rhabdoviridae	Rabies virus	RABV	China	Case series	18 (164*)	Not reported	Urine; Serum; Saliva; CSF	Positivity at various time points	C-A-/-A-B	0/1	7/15		13/15	2/6
Zhuo 2018	Sedoreoviridae	Rotavirus	RV	Canada	Diagnostic test accuracy study	577	Not reported	Stool; Oral swab	Not reported	/-/-B-B-/			167/167	16/167
Nakagomi 2005	Sedoreoviridae	Rotavirus	RV	Japan	Case series	8	Age range: 0.5 - 9 years	Serum; CSF	Not reported	/-B-/-/-B		0/8			3/8
Ray 2006	Sedoreoviridae	Rotavirus	RV	India	Cross sectional study	102	Not reported	Serum; Stool	Not reported	/-B-B-/-/		26/28	28/28
Huang 2006	Sedoreoviridae	Rotavirus	RV	China	Cross sectional study	83	Age range: 0.1 - 3 years	Serum; Stool	Not reported	/-B-B-/-/		82/83	16/83
Nishimura 1993	Sedoreoviridae	Rotavirus	RV	Japan	Case series	8	Age range: 0.8 - 10 years	Serum; Stool; CSF	Not reported	/-B-B-/-B		2/7	5/5		7/8
Ushijima 1994	Sedoreoviridae	Rotavirus	RV	Japan	Case series	15	Age range: 0.1 - 3 years	Serum; Stool; Throat swab; CSF	Not reported	/-B-B-B-B		2/7	9/9	7/7	7/8
Chitambar 2008	Sedoreoviridae	Rotavirus	RV	India	Cross sectional study	27 (31*)	Age range: 0.25-4.5 years	Serum; Stool	Not reported	/-B-B-/-/		18/27	25/27
Yokoyama 2011	Sedoreoviridae	Rotavirus	RV	Japan	Case series	5	Ages >3 years	Urinary sediment; Stool	Not reported	B-/-B-/-/	4/5		5/5
Hemming 2014	Sedoreoviridae	Rotavirus	RV	Finland	Cross sectional study	155 (374*)	Age range: 0.2 - 11.6 years	Serum; Stool	Not reported	/-B-B-/-/		105/155	155/155
Justino 2019	Sedoreoviridae	Rotavirus	RV	Brazil	Prospective cohort study	109 (451*)	Ages > 12 weeks	Serum; Stool	Not reported	/-B-B-/-/		8/11	11/11
Satter 2024	Sedoreoviridae	Rotavirus	RV	Bangladesh	Cross sectional study	400	Ages <2 years	Stool; Nasal swab	Not reported	/-/-B-B-/			396/400	373/400
Lambert 2007	Spinareoviridae	Colorado tick fever virus	CTFV	USA	Diagnostic test accuracy study	11	Not reported	Serum	Positivity at various time points	/-B-/-/-/		11/11
Duckmanton 1997	Tobaniviridae	Torovirus	ToV	Canada	Diagnostic test accuracy study	18	Not reported	Stool	Not reported	/-/-C-/-/			18/18
Mello 2020	Togaviridae	Chikungunya virus	CHIKV	Brazil	Case series	13	Age range: 22-75 years	Serum; CSF	Not reported	/-B-/-/-B		1/6			3/6
BritoFerreira 2020	Togaviridae	Chikungunya virus	CHIKV	Brazil	Case series	105 (201*)	Median age (IQR): 48 (34–63) years	Serum; CSF	Not reported	/-B-/-/-B		13/105			6/50
Martins 2022	Togaviridae	Chikungunya virus	CHIKV	Brazil	Prospective cohort study	152	Not extractable	Urine; Serum; Saliva	Time to viral clearance	A-A-/-A-/	35/152	122/152		46/152
deAlmeida 2023	Togaviridae	Chikungunya virus	CHIKV	Brazil	Case series	5	Age range: 59-74 years	Serum; CSF	Not reported	/-B-/-/-B		0/5			5/5
Sampaio 2024	Togaviridae	Chikungunya virus	CHIKV	Brazil	Cross sectional study	9 (43*)	Not reported	Serum; CSF	Not reported	/-B-/-/-B		2/9			1/9
Horling 1993	Togaviridae	Sindbis virus	SINV	Sweden	Diagnostic test accuracy study	16	Not reported	Serum	Not reported	/-C-/-/-/		0/16
Kurkela 2005	Togaviridae	Sindbis virus	SINV	Finland	Case series	86 (131*)	Median 45, range 4-81	Whole blood	Not reported	/-C-/-/-/		5/73
Sane 2012	Togaviridae	Sindbis virus	SINV	Finland	Diagnostic test accuracy study	58	Not reported	Serum	Not reported	/-C-/-/-/		7/58
Mohamed 2019	Togaviridae	Sindbis virus	SINV	Sudan	Cross sectional study	13 (119)	Not extractable	Whole blood	Not reported	/-C-/-/-/		13/13
Nikiforova 2021	Togaviridae	Sindbis virus	SINV	Russia	Cross sectional study	6 (420*)	Not reported	Serum	Not reported	/-C-/-/-/		6/6
Castellot 2023	Togaviridae	Sindbis virus	SINV	Spain	Case series	1 (53*)	Not reported	CSF	Not reported	/-/-/-/-C					0/1
